# Supplementary material for: Application of Machine-Learning Models to Predict Tacrolimus Stable Dose in Renal Transplant Recipients
Source: Sci Rep. 2017 Feb 8;7:42192. doi: 10.1038/srep42192 (PMC5296901; doi:10.1038/srep42192)
Supplement: Supplementary Table S5 [file srep42192-s2.xls]

## Sheet: table
Datasets	Subject ID	Project Site	Gender	Race	Age	Height (cm)	Weight (kg)	Living donor	Hemoglobin	Leukocyte	Serum creatinine	Total bilirubin	Albumin	Hypertension	Diabetes	Anemia	Cardiac insufficiency	Calcium channel blocker	Metoprolol	Omeprazole	Furosemide	ACEI /ARA*	Cephalosporin	Infected	Initial_dose	Stable_dose	Dose_group	CYP3A5 6986AG	ABCB1 3435CT	ABCB1 129TC	ABCB1 1236CT	ABCB1 2677GT
Training	TAM0001	ZhenZhou	male	Asian	25	NA	67.5	1	NA	NA	NA	NA	NA	NA	NA	1	NA	1	1	1	1	0	1	1	6	0.5	1	GG	NA	TT	CT	GT
Training	TAM0002	ZhenZhou	male	Asian	24	NA	NA	1	NA	NA	NA	NA	NA	NA	NA	1	NA	0	1	1	1	0	1	1	1	0.5	1	GG	NA	NA	NA	NA
Training	TAM0003	ZhenZhou	male	Asian	20	NA	NA	1	NA	NA	NA	NA	NA	1	NA	1	NA	1	1	0	0	1	1	0	8	0.5	1	NA	NA	NA	NA	NA
Training	TAM0004	XiangYa	female	Asian	37	163	52	0	108	4.16	708	7.8	43.5	1	0	1	0	1	0	0	0	0	1	1	6	1	1	GG	CC	CC/CT	CT	GT
Training	TAM0005	ZhenZhou	male	Asian	48	NA	56	1	NA	NA	NA	NA	NA	NA	NA	1	NA	1	0	1	1	0	1	1	2	1	1	GG	CC	TT	CC	GT
Training	TAM0006	ZhenZhou	male	Asian	41	NA	NA	1	NA	NA	NA	NA	NA	NA	NA	NA	NA	0	0	0	1	0	1	0	7	1	1	NA	CT	NA	CT	GT
Training	TAM0007	ZhenZhou	male	Asian	37	NA	NA	1	NA	NA	NA	NA	NA	NA	NA	NA	NA	1	1	1	1	0	0	0	6	1	1	GG	CT	TT	TT	GT
Training	TAM0008	XiangYa	male	Asian	37	168	65	1	106	10.83	142	7.9	42.2	1	0	0	0	1	0	1	0	0	1	0	4	1	1	GG	CT	TT	TT	GT
Training	TAM0009	BeiJing	male	Asian	36	178	52	0	130	11.3	134	22.8	NA	0	0	NA	NA	0	0	NA	0	0	NA	NA	4	1	1	GG	CT	TT	TT	GT
Training	TAM0010	BeiJing	male	Asian	44	173	NA	1	122	9.3	157	7.7	NA	0	0	NA	NA	0	1	NA	0	1	NA	NA	2	1	1	GG	CC	TT	CC	GG
Training	TAM0011	XiangYa	female	Asian	40	153	43	0	146	10.99	818	7.4	45.3	1	0	0	0	1	1	0	1	0	1	0	6	1	1	GG	CT	TT	CT	GT
Training	TAM0012	XiangYa	male	Asian	49	165	51	0	125	9.08	117	NA	NA	1	0	0	0	0	0	0	0	0	0	0	6	1	1	GG	CT	CC/CT	CT	TT
Training	TAM0013	BeiJing	male	Asian	35	175	51	1	140	4.9	107	23	NA	0	0	NA	NA	0	0	NA	0	0	NA	NA	2	1	1	GG	CC	TT	CT	GG
Training	TAM0014	ZhenZhou	male	Asian	36	NA	NA	1	NA	NA	NA	NA	NA	NA	NA	1	NA	1	0	1	1	0	1	0	7	1	1	NA	CT	TT	NA	GT
Training	TAM0015	XiangYa	male	Asian	32	160	55	0	154	8.1	111	19.4	49.8	1	0	1	0	1	1	1	1	0	1	0	2	1	1	GG	CT	TT	CC	GG
Training	TAM0016	XiangYa	male	Asian	18	159	57	1	102	13.2	75	14.5	44.9	1	0	1	0	1	1	1	0	0	1	1	5	1	1	GG	CC	TT	CT	GG
Training	TAM0017	ZhenZhou	male	Asian	27	NA	NA	1	NA	NA	NA	NA	NA	NA	NA	1	NA	0	0	0	1	0	1	0	8	1	1	GG	TT	TT	TT	NA
Training	TAM0018	BeiJing	male	Asian	50	172	73	1	92	5.5	134	4.5	NA	0	0	NA	NA	0	0	NA	0	0	NA	NA	2	1	1	GG	CT	TT	CT	TT
Training	TAM0019	XiangYa	male	Asian	33	175	51.8	1	99	8.1	816	4.2	41.8	1	0	0	0	1	0	1	1	0	1	0	6	1	1	GG	CC	TT	CT	TT
Training	TAM0020	XiangYa	male	Asian	45	165	57	1	68	3.71	1588	7.1	37.5	1	0	0	0	1	0	0	0	0	1	0	2	1	1	GG	CC	TT	CC	GG
Training	TAM0021	XiangYa	female	Asian	36	NA	NA	1	156	8.68	598	16.5	43.9	1	0	1	0	0	0	0	1	0	0	1	4	1	1	GG	CT	TT	CT	TT
Training	TAM0022	XiangYa	female	Asian	21	162	51	1	135	8.78	88	5.3	47.4	1	0	0	0	1	0	0	0	0	1	1	4	1	1	GG	CC	TT	TT	GG
Training	TAM0023	ZhenZhou	male	Asian	NA	NA	NA	1	NA	NA	NA	NA	NA	NA	NA	1	NA	0	0	0	0	0	0	0	6	1	1	GG	TT	TT	CT	GT
Training	TAM0024	ZhenZhou	male	Asian	27	NA	47.5	1	NA	NA	NA	NA	NA	NA	NA	1	NA	1	1	1	0	0	1	1	10	1	1	GG	CT	TT	CT	GT
Training	TAM0025	ZhenZhou	female	Asian	41	NA	60	0	NA	NA	NA	NA	NA	NA	NA	1	NA	0	0	1	1	1	1	0	9	1	1	GG	CT	TT	CT	GT
Training	TAM0026	XiangYa	female	Asian	52	150	80	0	138	6.88	114	9.1	50.4	1	0	1	0	1	0	0	1	0	0	0	2	1	1	GG	TT	TT	TT	TT
Training	TAM0027	BeiJing	male	Asian	26	170	56	0	147	5.4	105	7.9	NA	0	0	NA	NA	0	0	NA	0	0	NA	NA	2	1.25	1	AG	TT	TT	TT	TT
Training	TAM0028	BeiJing	female	Asian	37	160	54	1	NA	NA	NA	NA	NA	0	0	NA	NA	0	0	NA	0	0	NA	NA	NA	1.25	1	AG	TT	TT	TT	TT
Training	TAM0029	XiangYa	male	Asian	22	164	56	0	115	4.77	77	6.8	42.4	1	0	0	0	1	1	0	1	0	1	1	5	1.5	1	GG	CT	TT	TT	GT
Training	TAM0030	ZhenZhou	male	Asian	20	NA	60	0	NA	NA	NA	NA	NA	1	NA	NA	NA	1	1	0	1	1	1	0	7	1.5	1	GG	CT	NA	CT	GT
Training	TAM0031	XiangYa	male	Asian	33	165	59	0	81	8.07	222	11.5	36.3	0	0	1	0	1	0	0	1	0	0	0	6	1.5	1	GG	CT	TT	TT	GT
Training	TAM0032	ZhenZhou	female	Asian	47	NA	NA	0	NA	NA	NA	NA	NA	NA	NA	1	NA	1	1	1	1	1	1	0	8	1.5	1	AG	CT	TT	CT	TT
Training	TAM0033	ZhenZhou	male	Asian	55	NA	75.5	0	NA	NA	NA	NA	NA	NA	NA	1	NA	1	1	1	1	1	1	0	12	1.5	1	AG	CC	TT	CT	GG
Training	TAM0034	ZhenZhou	male	Asian	22	NA	51	1	NA	NA	NA	NA	NA	NA	NA	NA	NA	0	0	1	1	0	1	0	10	1.5	1	GG	NA	NA	NA	NA
Training	TAM0035	XiangYa	female	Asian	27	163	58	1	96	5.95	756	6.4	48.4	1	0	1	0	1	1	1	1	0	1	1	6	1.5	1	GG	CC	TT	CC	GG
Training	TAM0036	ZhenZhou	male	Asian	37	NA	NA	1	NA	NA	NA	NA	NA	NA	NA	1	NA	0	0	0	1	1	1	0	9	1.5	1	NA	CT	TT	NA	GT
Training	TAM0037	BeiJing	female	Asian	46	168	60	0	NA	NA	NA	NA	NA	0	0	NA	NA	0	0	NA	0	0	NA	NA	NA	1.5	1	GG	CT	TT	CT	TT
Training	TAM0038	BeiJing	male	Asian	40	169	79	0	NA	NA	NA	NA	NA	1	0	NA	NA	1	1	NA	0	0	NA	NA	4	1.5	1	GG	CC	TT	CT	GG
Training	TAM0039	ZhenZhou	female	Asian	44	NA	NA	0	NA	NA	NA	NA	NA	NA	NA	1	NA	1	1	1	1	1	1	0	6	1.5	1	GG	CT	TT	CT	TT
Training	TAM0040	BeiJing	male	Asian	35	167	56	1	NA	NA	NA	NA	NA	1	0	NA	NA	0	0	NA	0	0	NA	NA	NA	1.5	1	GG	TT	TT	TT	TT
Training	TAM0041	ZhenZhou	male	Asian	22	NA	63	1	NA	NA	NA	NA	NA	1	NA	NA	NA	0	0	1	0	0	1	0	6	1.5	1	AG	CT	TT	CT	TT
Training	TAM0042	ZhenZhou	male	Asian	37	NA	NA	1	NA	NA	NA	NA	NA	1	NA	1	NA	1	1	0	1	1	1	0	7	1.5	1	GG	NA	TT	CT	GG
Training	TAM0043	BeiJing	male	Asian	40	160	53.5	0	NA	NA	NA	NA	NA	1	0	NA	NA	0	0	NA	0	0	NA	NA	NA	1.5	1	GG	CC	TT	CT	GG
Training	TAM0044	XiangYa	female	Asian	30	161	44	1	132	NA	109	8.1	49.7	1	0	0	0	1	0	1	1	0	1	1	6	1.5	1	GG	CT	TT	CT	GT
Training	TAM0045	ZhenZhou	male	Asian	24	NA	59	1	NA	NA	NA	NA	NA	NA	NA	1	NA	0	0	1	0	0	1	0	6	1.5	1	GG	CT	TT	NA	GT
Training	TAM0046	XiangYa	female	Asian	35	140	48	0	68	6.71	1060	8.9	47.1	1	0	1	0	1	1	0	1	1	1	1	5	1.5	1	GG	CC	TT	CT	GG
Training	TAM0047	ZhenZhou	male	Asian	20	NA	47	1	NA	NA	NA	NA	NA	1	NA	1	NA	1	1	0	1	1	1	1	1	1.5	1	AG	CT	TT	CT	GT
Training	TAM0048	XiangYa	female	Asian	43	160	54	1	164	7.8	163	11.4	47.9	1	0	1	0	1	0	0	0	1	1	0	6	1.5	1	GG	CT	TT	CT	GT
Training	TAM0049	BeiJing	male	Asian	45	173	69	0	NA	NA	NA	NA	NA	1	0	NA	NA	0	0	NA	0	0	NA	NA	NA	1.5	1	GG	CT	TT	CT	GT
Training	TAM0050	ZhenZhou	male	Asian	45	NA	68	1	NA	NA	NA	NA	NA	1	NA	NA	NA	0	0	1	0	0	1	1	3	1.5	1	AG	TT	TT	TT	TT
Training	TAM0051	BeiJing	female	Asian	35	155	48.5	1	105	4.69	108	16.2	NA	0	0	NA	NA	0	0	NA	0	0	NA	NA	4	1.5	1	GG	CC	TT	CT	GG
Training	TAM0052	XiangYa	male	Asian	31	180	70	0	152	9.94	85	17.9	45.8	1	0	1	0	0	0	0	0	0	0	0	6	1.5	1	GG	CC	TT	CC	GG
Training	TAM0053	ZhenZhou	female	Asian	36	NA	NA	0	NA	NA	NA	NA	NA	1	NA	1	NA	0	0	0	1	0	1	0	7	1.5	1	GG	TT	TT	TT	TT
Training	TAM0054	ZhenZhou	female	Asian	52	NA	64	0	NA	NA	NA	NA	NA	NA	NA	NA	NA	1	1	0	1	1	1	0	9	1.5	1	AG	CT	TT	CT	GT
Training	TAM0055	ZhenZhou	female	Asian	9	NA	NA	0	NA	NA	NA	NA	NA	NA	NA	1	NA	1	1	1	0	0	1	0	5	1.5	1	GG	CT	TT	CT	GT
Training	TAM0056	ZhenZhou	male	Asian	29	NA	NA	1	NA	NA	NA	NA	NA	1	NA	1	NA	0	1	0	1	1	0	0	8	1.5	1	AG	CC	TT	TT	GG
Training	TAM0057	BeiJing	male	Asian	47	171	65	0	NA	NA	NA	NA	NA	0	0	NA	NA	0	0	NA	0	0	NA	NA	3	1.75	1	GG	CT	TT	TT	GT
Training	TAM0058	ZhenZhou	male	Asian	32	NA	NA	1	NA	NA	NA	NA	NA	NA	NA	1	NA	0	0	0	0	0	0	1	NA	2	1	AG	TT	TT	CT	NA
Training	TAM0059	ZhenZhou	male	Asian	37	NA	NA	0	NA	NA	NA	NA	NA	NA	NA	1	NA	0	0	1	0	0	1	1	4	2	1	GG	CC	TT	CC	GG
Training	TAM0060	ZhenZhou	male	Asian	32	NA	61	1	NA	NA	NA	NA	NA	1	NA	1	NA	1	0	1	1	0	1	0	4	2	1	GG	CT	TT	CT	TT
Training	TAM0061	XiangYa	female	Asian	48	158	46	0	171	7.37	52	26.1	45.7	1	0	1	0	1	1	1	1	1	1	0	6	2	1	GG	CT	TT	TT	GT
Training	TAM0062	ZhenZhou	male	Asian	17	NA	NA	1	NA	NA	NA	NA	NA	NA	NA	1	NA	1	1	0	1	1	0	0	6	2	1	AG	CT	TT	CT	GT
Training	TAM0063	XiangYa	female	Asian	26	160	50	1	120	4.49	159	12.2	42.8	0	0	0	0	1	0	1	0	0	1	0	6	2	1	GG	CT	TT	CT	TT
Training	TAM0064	XiangYa	male	Asian	44	168	60	0	92	NA	1277	7	44.9	1	0	1	0	1	1	0	1	1	1	1	4	2	1	GG	TT	TT	TT	GT
Training	TAM0065	BeiJing	male	Asian	51	170	55	0	NA	NA	NA	NA	NA	0	0	NA	NA	0	0	NA	0	0	NA	NA	NA	2	1	GG	CC	TT	CC	GG
Training	TAM0066	BeiJing	male	Asian	31	177	55	0	129	5.17	104	11.9	NA	0	0	NA	NA	0	0	NA	0	0	NA	NA	2	2	1	GG	CT	TT	TT	GT
Training	TAM0067	ZhenZhou	male	Asian	26	NA	67	0	NA	NA	NA	NA	NA	NA	NA	1	NA	1	0	0	1	1	1	0	8	2	1	AG	TT	TT	TT	NA
Training	TAM0068	ZhenZhou	male	Asian	26	NA	72	0	NA	NA	NA	NA	NA	NA	NA	NA	NA	1	1	1	1	0	0	0	8	2	1	AG	CT	TT	TT	GT
Training	TAM0069	BeiJing	male	Asian	39	NA	NA	0	NA	NA	221	NA	NA	0	0	NA	NA	0	1	NA	0	0	NA	NA	4	2	1	GG	CT	TT	CT	GT
Training	TAM0070	BeiJing	male	Asian	58	NA	62	0	69	6.6	143	7.9	NA	1	0	NA	NA	0	1	NA	1	0	NA	NA	6	2	1	GG	TT	TT	TT	TT
Training	TAM0071	BeiJing	male	Asian	27	170	56	0	NA	NA	NA	NA	NA	0	0	NA	NA	0	0	NA	0	0	NA	NA	NA	2	1	GG	CC	TT	CC	GG
Training	TAM0072	XiangYa	male	Asian	42	180	70	1	124	9.17	882	9.4	38.5	1	0	1	1	1	0	0	0	0	0	0	6	2	1	GG	CT	TT	TT	GT
Training	TAM0073	XiangYa	male	Asian	54	170	71	0	94	6.34	168	7.5	46.4	1	0	1	0	0	0	0	0	0	0	0	6	2	1	GG	CC	TT	TT	GT
Training	TAM0074	ZhenZhou	male	Asian	44	NA	NA	1	NA	NA	NA	NA	NA	NA	NA	NA	NA	0	0	0	1	0	1	0	10	2	1	GG	CC	TT	CC	GG
Training	TAM0075	BeiJing	male	Asian	47	NA	NA	0	NA	NA	NA	NA	NA	0	0	NA	NA	0	0	NA	0	0	NA	NA	NA	2	1	GG	CC	TT	TT	GG
Training	TAM0076	XiangYa	male	Asian	38	173	62	1	96	10.62	862	5.9	44.2	1	0	1	0	1	1	0	1	0	1	0	6	2	1	GG	CT	TT	TT	GT
Training	TAM0077	BeiJing	female	Asian	57	160	73	0	NA	NA	NA	NA	NA	1	0	NA	NA	0	0	NA	0	0	NA	NA	2	2	1	AG	CT	TT	CT	TT
Training	TAM0078	XiangYa	male	Asian	30	174	49	0	115	7.31	783	7.5	47.2	1	1	1	0	0	0	0	0	0	0	0	6	2	1	GG	CC	TT	CT	GG
Training	TAM0079	BeiJing	male	Asian	35	173	NA	0	105	17.2	137	9.1	NA	0	0	NA	NA	0	1	NA	0	0	NA	NA	7	2	1	GG	CC	TT	CT	NA
Training	TAM0080	ZhenZhou	male	Asian	53	NA	NA	1	NA	NA	NA	NA	NA	1	NA	1	NA	1	1	1	1	0	1	0	5	2	1	AG	CC	TT	CT	GG
Training	TAM0081	ZhenZhou	male	Asian	42	NA	NA	0	NA	NA	NA	NA	NA	1	NA	1	NA	0	0	1	1	0	1	1	10	2	1	GG	CC	TT	TT	GG
Training	TAM0082	BeiJing	male	Asian	30	NA	NA	0	128	11.3	90	6.5	NA	0	0	NA	NA	1	0	NA	0	0	NA	NA	2	2	1	GG	TT	TT	TT	TT
Training	TAM0083	ZhenZhou	male	Asian	22	NA	NA	1	NA	NA	NA	NA	NA	1	NA	NA	NA	1	1	0	1	1	0	0	6	2	1	GG	CC	TT	CT	GG
Training	TAM0084	BeiJing	male	Asian	58	NA	77.5	1	NA	NA	NA	NA	NA	0	1	NA	NA	0	0	NA	0	0	NA	NA	NA	2	1	AG	CT	TT	CT	TT
Training	TAM0085	XiangYa	male	Asian	29	160	51	0	74	4.6	1029	4.1	36.7	1	0	1	0	1	1	1	1	1	1	0	4	2	1	AG	CT	TT	CT	GT
Training	TAM0086	ZhenZhou	female	Asian	41	NA	NA	1	NA	NA	NA	NA	NA	1	NA	NA	NA	1	1	0	0	1	1	0	6	2	1	GG	NA	NA	NA	NA
Training	TAM0087	ZhenZhou	NA	Asian	NA	NA	NA	0	NA	NA	NA	NA	NA	NA	NA	NA	NA	0	0	1	0	0	1	0	6	2	1	GG	TT	TT	TT	GT
Training	TAM0088	XiangYa	male	Asian	37	165	61	0	93	7.19	643	12.6	33.1	1	0	1	0	0	0	0	0	0	0	0	7	2	1	GG	CC	TT	CC	GG
Training	TAM0089	XiangYa	male	Asian	58	170	60	0	136	6.1	132	11.3	45.6	0	0	0	0	1	0	1	0	0	1	0	8	2	1	GG	CC	TT	TT	GG
Training	TAM0090	XiangYa	male	Asian	NA	170	61	0	186	9.3	103	17.3	51.6	1	0	0	0	1	1	0	1	0	1	0	4	2	1	GG	TT	TT	TT	TT
Training	TAM0091	XiangYa	male	Asian	25	172	68	1	151	8.5	101	25.1	43.7	1	0	1	0	1	0	0	1	0	1	1	5	2	1	GG	CT	TT	CT	TT
Training	TAM0092	BeiJing	male	Asian	21	170	64	0	NA	NA	170	NA	NA	0	0	NA	NA	0	0	NA	0	0	NA	NA	4	2	1	GG	CT	TT	TT	GT
Training	TAM0093	BeiJing	male	Asian	41	180	68	0	116	5.4	72	13.8	NA	1	0	NA	NA	0	1	NA	0	1	NA	NA	4	2	1	GG	CC	TT	TT	GG
Training	TAM0094	ZhenZhou	male	Asian	31	NA	64	0	NA	NA	NA	NA	NA	NA	NA	1	NA	0	0	1	1	1	1	1	8	2	1	AG	NA	TT	TT	TT
Training	TAM0095	XiangYa	male	Asian	23	173	61	1	129	6.1	90	12.5	47	1	0	0	0	1	0	1	0	1	1	0	6	2	1	GG	CT	TT	CT	GT
Training	TAM0096	BeiJing	male	Asian	39	173	55	0	NA	NA	215	4.5	NA	0	0	NA	NA	0	0	NA	0	0	NA	NA	2	2	1	AG	CC	TT	CT	GG
Training	TAM0097	ZhenZhou	male	Asian	47	NA	NA	0	NA	NA	NA	NA	NA	NA	NA	NA	NA	1	0	0	1	1	1	0	6	2	1	GG	NA	NA	NA	NA
Training	TAM0098	ZhenZhou	male	Asian	27	NA	NA	1	NA	NA	NA	NA	NA	1	NA	1	NA	0	1	0	1	1	0	0	8	2	1	GG	CC	TT	CC	GG
Training	TAM0099	XiangYa	male	Asian	48	170	70	0	110	5.28	905	10.7	43.6	1	0	1	0	1	1	0	1	0	1	0	5	2	1	GG	CC	CC/CT	CT	GT
Training	TAM0100	XiangYa	NA	Asian	NA	NA	NA	NA	NA	NA	NA	NA	NA	0	0	0	0	1	0	1	0	0	1	1	4	2	1	GG	CC	TT	CT	GT
Training	TAM0101	BeiJing	male	Asian	39	176	70	1	133	7.2	93	10.5	NA	1	0	NA	NA	1	0	NA	0	0	NA	NA	4	2	1	GG	CT	TT	CT	GT
Training	TAM0102	ZhenZhou	male	Asian	39	NA	NA	1	NA	NA	NA	NA	NA	1	NA	1	NA	1	0	1	1	0	1	0	8	2	1	AG	CT	TT	CT	GT
Training	TAM0103	BeiJing	male	Asian	47	NA	NA	0	99	6.5	308	9	NA	0	0	NA	NA	0	0	NA	0	0	NA	NA	3	2	1	GG	TT	TT	TT	TT
Training	TAM0104	ZhenZhou	male	Asian	35	NA	NA	1	NA	NA	NA	NA	NA	1	NA	1	NA	1	1	1	1	0	1	1	6	2	1	GG	CT	NA	NA	GT
Training	TAM0105	BeiJing	male	Asian	29	160	42	1	112	4.1	134	12.9	NA	0	0	NA	NA	0	1	NA	0	0	NA	NA	2	2	1	GG	CT	TT	CT	GT
Training	TAM0106	BeiJing	male	Asian	40	169	79	0	NA	NA	NA	NA	NA	1	0	NA	NA	0	0	NA	0	0	NA	NA	NA	2	1	AG	TT	TT	TT	TT
Training	TAM0107	XiangYa	male	Asian	34	167	50	1	95	6.78	1331	3.8	32	1	0	1	0	0	0	0	0	0	0	0	6	2	1	GG	CT	TT	TT	GT
Training	TAM0108	ZhenZhou	male	Asian	39	NA	68	0	NA	NA	NA	NA	NA	1	NA	NA	NA	0	0	1	0	0	1	0	6	2	1	GG	CC	TT	CT	GG
Training	TAM0109	XiangYa	female	Asian	62	163	44	0	138	10.29	124	15.4	42.8	1	0	0	0	1	0	1	1	0	0	1	3	2	1	GG	CC	TT	CT	GG
Training	TAM0110	XiangYa	female	Asian	27	158	50	0	96	7.89	1678	12	36	1	0	0	1	1	1	1	1	0	1	0	4	2	1	GG	CC	TT	CT	GG
Training	TAM0111	XiangYa	male	Asian	NA	172	54	1	162	4.65	863	11	43.9	1	0	0	0	1	0	0	0	0	1	0	6	2	1	GG	CT	TT	CT	GT
Training	TAM0112	XiangYa	male	Asian	28	172	55	1	132	8.99	120	10.3	43	1	0	1	0	1	0	0	0	0	1	0	4	2	1	GG	CC	TT	TT	GG
Training	TAM0113	ZhenZhou	male	Asian	27	NA	NA	0	NA	NA	NA	NA	NA	NA	NA	1	NA	1	0	1	1	0	1	0	8	2	1	GG	CT	TT	CT	TT
Training	TAM0114	BeiJing	female	Asian	53	NA	44	0	64	4.1	861	7.4	NA	0	0	NA	NA	0	0	NA	0	0	NA	NA	2	2	1	GG	CC	TT	CT	GG
Training	TAM0115	XiangYa	male	Asian	34	162	NA	0	138	6.7	83	10.3	48	1	1	0	0	1	1	0	0	0	1	0	8	2	1	GG	CT	TT	TT	TT
Training	TAM0116	XiangYa	female	Asian	54	159	51	0	106	10.78	472	11.6	40.6	0	0	1	0	1	1	0	1	0	1	1	6	2	1	GG	CT	CC/CT	TT	GT
Training	TAM0117	XiangYa	male	Asian	48	178	90	0	144	5.28	87	11.9	49	1	0	0	0	1	1	0	1	1	1	0	6	2	1	GG	CT	TT	TT	GT
Training	TAM0118	BeiJing	female	Asian	39	158	46	1	NA	NA	NA	NA	NA	1	0	NA	NA	0	0	NA	0	0	NA	NA	NA	2	1	AG	CT	TT	CT	GT
Training	TAM0119	BeiJing	male	Asian	43	178	73	0	151	6.1	92	15.4	NA	1	0	NA	NA	0	0	NA	0	0	NA	NA	2	2	1	GG	CT	TT	TT	GT
Training	TAM0120	BeiJing	male	Asian	52	168	71	0	162	6.3	65	15.1	NA	1	0	NA	NA	0	0	NA	0	0	NA	NA	3	2	1	GG	CT	TT	TT	GT
Training	TAM0121	XiangYa	male	Asian	56	160	NA	0	131	11.1	96	10.8	44.5	1	0	1	0	1	1	0	0	0	1	1	6	2	1	GG	CT	TT	TT	GT
Training	TAM0122	XiangYa	female	Asian	25	165	41	1	115	11.81	673	12.1	41.1	1	1	0	0	1	0	0	0	0	0	1	6	2	1	GG	CT	TT	CT	TT
Training	TAM0123	ZhenZhou	male	Asian	53	NA	62	0	NA	NA	NA	NA	NA	NA	NA	NA	NA	1	0	1	1	1	1	0	8	2	1	GG	CT	TT	TT	GT
Training	TAM0124	ZhenZhou	male	Asian	30	NA	NA	1	NA	NA	NA	NA	NA	NA	NA	NA	NA	0	0	1	0	0	1	0	6	2	1	GG	CC	TT	CT	NA
Training	TAM0125	XiangYa	male	Asian	34	166	65	0	128	8.19	143	6.5	41.1	1	0	1	0	1	0	0	0	0	0	1	4	2	1	GG	CT	TT	CC	GG
Training	TAM0126	XiangYa	male	Asian	38	165	56	1	154	7.15	67	14.4	40.6	1	0	1	0	1	1	0	0	0	1	0	5	2	1	GG	CT	TT	CT	TT
Training	TAM0127	XiangYa	male	Asian	NA	166	51	0	128	8.21	132	10.1	41.9	1	0	1	0	0	0	1	1	0	1	1	6	2	1	GG	CT	TT	TT	GT
Training	TAM0128	ZhenZhou	male	Asian	34	NA	NA	1	NA	NA	NA	NA	NA	1	NA	NA	NA	1	0	0	0	0	0	0	8	2	1	GG	CC	TT	CT	GG
Training	TAM0129	ZhenZhou	male	Asian	17	NA	NA	1	NA	NA	NA	NA	NA	NA	NA	1	NA	1	1	0	0	0	0	0	3	2	1	GG	CC	TT	CT	GG
Training	TAM0130	ZhenZhou	female	Asian	22	NA	NA	1	NA	NA	NA	NA	NA	NA	NA	1	NA	0	1	1	1	1	0	0	4	2	1	NA	CT	TT	CT	GT
Training	TAM0131	ZhenZhou	male	Asian	28	NA	80	1	NA	NA	NA	NA	NA	NA	NA	1	NA	1	0	0	0	0	1	0	10	2	1	AG	CT	TT	CT	NA
Training	TAM0132	XiangYa	male	Asian	34	170	59	0	79	4.28	700	4.7	41.7	1	0	1	0	1	1	0	1	1	0	1	5	2	1	GG	CC	TT	CC	GG
Training	TAM0133	BeiJing	female	Asian	44	155	49	0	NA	NA	NA	NA	NA	1	0	NA	NA	0	0	NA	0	0	NA	NA	3	2.25	1	GG	CT	TT	CT	TT
Training	TAM0134	XiangYa	male	Asian	30	180	42	1	118	11.86	82	9.5	49.3	1	0	1	0	0	0	0	0	0	0	0	5	2.5	2	AG	TT	TT	CT	TT
Training	TAM0135	XiangYa	male	Asian	36	171	58	0	136	10.29	118	13.4	44.6	1	0	0	0	0	1	0	0	0	0	1	6	2.5	2	AG	TT	TT	TT	TT
Training	TAM0136	XiangYa	male	Asian	33	159	48	1	144	6.4	49	20.5	51.5	1	0	1	0	1	0	1	1	1	1	1	5	2.5	2	AG	CT	CC/CT	CT	TT
Training	TAM0137	XiangYa	male	Asian	52	NA	NA	1	126	6.47	748	11.1	43.8	1	0	1	0	1	0	1	0	0	1	0	6	2.5	2	GG	CT	TT	TT	GT
Training	TAM0138	XiangYa	male	Asian	40	172	61	1	134	10.7	85	9.4	44	1	0	0	0	0	0	0	0	0	0	0	6	2.5	2	GG	TT	TT	TT	TT
Training	TAM0139	XiangYa	female	Asian	40	173	56	1	129	9.02	123	10.8	49.9	1	0	0	0	1	1	1	1	0	1	0	6	2.5	2	GG	CC	CC/CT	CC	TT
Training	TAM0140	XiangYa	female	Asian	39	NA	NA	0	172	7.9	1385	9.8	35.8	1	0	1	0	1	1	0	1	0	1	0	6	2.5	2	GG	CT	TT	TT	GT
Training	TAM0141	XiangYa	male	Asian	20	171	70	0	101	4.66	757	13.1	41.6	1	0	0	0	1	0	1	0	0	1	1	6	2.5	2	AG	TT	TT	TT	TT
Training	TAM0142	ZhenZhou	male	Asian	24	NA	48	1	NA	NA	NA	NA	NA	NA	NA	1	NA	0	0	0	1	1	1	0	4	2.5	2	AG	CT	TT	CT	GG
Training	TAM0143	XiangYa	male	Asian	25	165	50	1	120	9.67	98	11.5	42.8	1	0	1	0	0	0	0	0	0	0	0	6	2.5	2	GG	CT	CC/CT	CT	TT
Training	TAM0144	ZhenZhou	male	Asian	40	NA	NA	0	NA	NA	NA	NA	NA	1	NA	1	NA	0	0	1	1	1	1	0	4	2.5	2	GG	CT	TT	TT	GT
Training	TAM0145	XiangYa	male	Asian	27	172	71	1	NA	NA	NA	NA	NA	0	0	0	0	1	1	0	1	1	1	0	5	2.5	2	AG	CC	TT	CT	GG
Training	TAM0146	XiangYa	male	Asian	35	NA	NA	1	131	6.78	801	6.6	42.3	1	0	1	0	1	0	1	0	0	1	0	6	2.5	2	GG	CC	CC/CT	CT	GT
Training	TAM0147	XiangYa	male	Asian	40	168	NA	1	112	8.7	65	12.7	36.9	1	0	0	0	1	0	1	1	0	1	1	4	2.5	2	GG	CT	TT	CT	GT
Training	TAM0148	XiangYa	male	Asian	51	185	78	0	116	7.1	174	11.9	45.2	1	0	1	0	0	0	1	1	0	0	1	6	2.5	2	GG	CT	CC/CT	CT	TT
Training	TAM0149	ZhenZhou	female	Asian	30	NA	NA	0	NA	NA	NA	NA	NA	NA	NA	NA	NA	1	1	0	1	1	1	0	6	2.5	2	GG	CT	TT	TT	GT
Training	TAM0150	XiangYa	male	Asian	48	170	69	0	93	5.5	1193	7.6	40.5	0	0	0	0	1	0	1	1	0	1	1	6	2.5	2	GG	CC	TT	CC	GG
Training	TAM0151	XiangYa	female	Asian	31	158	50	1	93	4.95	1015	7.9	35.2	1	0	1	0	1	0	0	1	1	1	0	5	2.5	2	AG	CT	TT	TT	GT
Training	TAM0152	XiangYa	male	Asian	NA	170	62	1	100	3.88	116	5.6	43.6	1	0	1	0	1	0	1	0	1	1	0	6	2.5	2	GG	CT	TT	CT	GT
Training	TAM0153	BeiJing	male	Asian	33	NA	NA	0	101	6.3	146	NA	NA	0	0	NA	NA	0	0	NA	0	0	NA	NA	2	2.5	2	AG	CC	TT	CT	GT
Training	TAM0154	ZhenZhou	male	Asian	26	NA	NA	1	NA	NA	NA	NA	NA	1	NA	1	NA	1	1	0	1	0	1	0	6	2.5	2	GG	CT	TT	TT	TT
Training	TAM0155	XiangYa	male	Asian	46	165	65	1	132	8.5	112	34.8	34.8	1	0	1	1	1	0	0	0	1	0	0	6	2.5	2	GG	CC	CC/CT	CC	GG
Training	TAM0156	XiangYa	male	Asian	45	165	65	1	89	8.93	108	10	44.5	1	0	1	0	1	1	1	1	0	1	0	4	2.5	2	GG	CC	CC/CT	CC	GG
Training	TAM0157	XiangYa	female	Asian	NA	NA	NA	0	167	6.94	136	18.9	46.2	1	0	1	0	1	1	0	1	1	1	1	6	2.5	2	GG	CT	TT	TT	GT
Training	TAM0158	XiangYa	male	Asian	37	170	50	0	121	6.7	131	10.4	44.8	1	0	1	0	0	0	0	0	0	0	0	6	2.5	2	GG	CC	TT	TT	GG
Training	TAM0159	ZhenZhou	male	Asian	38	NA	71	0	NA	NA	NA	NA	NA	NA	NA	1	NA	1	1	0	1	1	0	0	9	2.5	2	AG	CT	TT	CT	GG
Training	TAM0160	XiangYa	female	Asian	37	152	40	0	105	5.17	761	7.1	25.5	1	0	1	0	1	0	1	0	0	1	0	4	2.5	2	GG	CT	CC/CT	CT	TT
Training	TAM0161	XiangYa	male	Asian	24	172	43	0	127	13.23	127	11.3	33.6	1	0	0	0	1	1	0	1	0	1	0	4	2.5	2	GG	CC	TT	CC	GG
Training	TAM0162	XiangYa	male	Asian	22	165	54	1	90	4.49	761	7.6	35.5	1	0	0	0	1	0	0	1	0	1	1	4	2.5	2	GG	CC	TT	CT	GG
Training	TAM0163	XiangYa	female	Asian	48	153	63	0	85	17.26	391	15.7	38.3	1	0	1	0	1	0	1	1	0	1	0	6	2.5	2	AG	CC	CC/CT	CC	GG
Training	TAM0164	XiangYa	female	Asian	26	NA	NA	1	82	4.85	877	7.4	35.9	1	0	1	0	1	1	1	0	0	1	0	6	2.5	2	GG	CT	CC/CT	TT	GT
Training	TAM0165	XiangYa	female	Asian	27	165	48	1	145	13.38	119	11.2	47.8	1	0	1	1	1	0	0	1	0	1	0	6	2.5	2	GG	CT	TT	CT	GT
Training	TAM0166	XiangYa	male	Asian	37	171	60	0	129	6.1	1249	6.3	46.9	1	0	1	0	1	0	1	1	0	1	1	4	2.5	2	GG	CC	CC/CT	CC	GG
Training	TAM0167	BeiJing	male	Asian	59	172	62	0	142	7.6	182	5.9	NA	1	0	NA	NA	0	1	NA	0	0	NA	NA	4	2.5	2	AG	CC	TT	CT	GG
Training	TAM0168	XiangYa	male	Asian	50	175	72	0	107	7.23	1451	8.4	46.4	1	0	1	0	1	0	0	1	0	1	0	4	2.5	2	GG	CT	CC/CT	TT	GT
Training	TAM0169	XiangYa	male	Asian	47	173	76	0	147	6.86	113	6.3	50.5	1	0	1	0	0	1	0	1	0	1	1	6	2.5	2	GG	TT	TT	TT	TT
Training	TAM0170	XiangYa	female	Asian	33	154	48	1	106	7.6	135	9.5	48.6	1	0	0	0	1	0	0	0	1	1	0	5	2.5	2	GG	CC	TT	CC	GG
Training	TAM0171	XiangYa	male	Asian	14	152	40	0	163	6.53	90	7.9	42.7	1	0	0	0	0	0	0	0	0	0	0	6	2.5	2	GG	CT	CC/CT	CT	GT
Training	TAM0172	ZhenZhou	male	Asian	43	NA	NA	1	NA	NA	NA	NA	NA	1	NA	1	NA	1	1	1	0	0	1	0	8	2.5	2	GG	CT	TT	CT	GT
Training	TAM0173	ZhenZhou	NA	Asian	NA	NA	NA	0	NA	NA	NA	NA	NA	NA	NA	1	NA	0	1	1	1	1	1	0	6	2.5	2	AG	TT	TT	TT	GT
Training	TAM0174	BeiJing	male	Asian	50	175	58	1	NA	NA	80	20.8	NA	1	0	NA	NA	0	0	NA	0	0	NA	NA	2	2.5	2	GG	CC	TT	CC	GG
Training	TAM0175	XiangYa	female	Asian	19	NA	NA	1	102	7.59	736	14.8	47.5	1	0	0	1	1	1	1	1	0	0	0	6	2.5	2	GG	CC	TT	CT	GG
Training	TAM0176	XiangYa	male	Asian	NA	170	65	0	144	9.18	93	23.4	53.2	1	0	0	0	1	1	0	1	1	1	1	6	2.5	2	AG	CC	TT	CT	GG
Training	TAM0177	XiangYa	male	Asian	29	155	39	1	142	9.2	118	11.9	49.8	1	0	1	0	0	0	1	1	0	1	0	6	2.5	2	GG	CT	CC/CT	CT	GT
Training	TAM0178	BeiJing	female	Asian	65	160	48	0	NA	NA	NA	NA	NA	1	0	NA	NA	0	0	NA	0	0	NA	NA	2	2.5	2	AG	CT	TT	CT	GT
Training	TAM0179	XiangYa	male	Asian	44	170	62	1	137	7.17	95	14.9	53	1	0	0	0	0	0	1	1	1	1	0	6	2.5	2	GG	CC	TT	TT	TT
Training	TAM0180	XiangYa	female	Asian	41	NA	NA	1	88	4.4	1397	12.8	38.1	1	0	0	0	1	1	1	1	0	1	1	6	2.5	2	GG	CC	TT	CC	GG
Training	TAM0181	BeiJing	female	Asian	34	151	51	1	NA	NA	142	NA	NA	1	0	NA	NA	0	0	NA	0	0	NA	NA	4	2.5	2	GG	CC	TT	CT	GG
Training	TAM0182	XiangYa	male	Asian	29	173	65	1	95	9.7	84	6.9	38.1	1	0	1	0	1	1	1	0	0	1	0	4	2.5	2	GG	CC	TT	CT	GG
Training	TAM0183	XiangYa	male	Asian	43	172	51	1	128	10.14	107	14.1	48.8	1	0	0	0	1	1	1	0	0	0	1	6	2.5	2	GG	CC	TT	CC	GG
Training	TAM0184	ZhenZhou	male	Asian	50	NA	NA	0	NA	NA	NA	NA	NA	1	NA	1	NA	0	1	0	1	0	1	0	6	2.5	2	GG	TT	TT	TT	TT
Training	TAM0185	ZhenZhou	male	Asian	41	NA	NA	0	NA	NA	NA	NA	NA	NA	NA	1	NA	0	1	0	1	0	1	0	9	2.5	2	AG	TT	TT	TT	TT
Training	TAM0186	XiangYa	male	Asian	27	173	73	1	144	7.19	114	18.5	45.9	1	0	1	0	1	0	1	1	0	0	1	3	2.5	2	AG	CC	TT	CT	GT
Training	TAM0187	XiangYa	male	Asian	47	170	60	1	132	4.88	159	26.1	35.4	1	0	1	1	1	1	0	1	1	1	0	6	2.5	2	GG	CT	TT	CT	GG
Training	TAM0188	XiangYa	male	Asian	51	168	73.8	0	117	7.78	670	7.5	44.2	1	0	1	1	1	0	1	1	0	0	0	6	2.5	2	GG	CT	TT	TT	GT
Training	TAM0189	XiangYa	male	Asian	43	175	65	1	80	8.73	68	76.7	43	1	0	1	0	1	1	0	0	0	1	1	6	2.5	2	GG	CT	TT	CT	GT
Training	TAM0190	XiangYa	male	Asian	38	168	73	0	131	5.77	82	13.4	44.9	1	0	1	0	1	0	0	0	1	1	1	5	2.5	2	GG	CC	TT	CC	GG
Training	TAM0191	XiangYa	male	Asian	61	170	42	1	152	7.71	90	15.1	46.9	1	0	0	0	0	0	0	1	0	1	0	5	2.5	2	GG	TT	TT	TT	GT
Training	TAM0192	XiangYa	male	Asian	36	166	NA	1	154	11.6	85	15.1	47.6	1	0	1	0	0	1	1	1	0	0	0	6	2.5	2	GG	CC	TT	CT	GG
Training	TAM0193	XiangYa	male	Asian	36	163	55	1	173	9.2	58	14.8	49.5	1	1	1	0	1	1	0	0	0	1	0	6	2.5	2	GG	CC	TT	CT	GG
Training	TAM0194	XiangYa	male	Asian	36	157	58	1	90	4.97	1596	4.7	38.9	1	0	0	1	1	1	0	1	0	1	0	6	2.5	2	GG	CT	TT	TT	GT
Training	TAM0195	ZhenZhou	male	Asian	35	NA	NA	1	NA	NA	NA	NA	NA	NA	NA	1	NA	1	1	0	1	0	1	0	6	2.5	2	AG	CT	TT	CT	TT
Training	TAM0196	ZhenZhou	NA	Asian	NA	NA	61	0	NA	NA	NA	NA	NA	NA	NA	NA	NA	1	0	1	1	0	1	0	6	2.5	2	GG	CT	TT	CT	GT
Training	TAM0197	XiangYa	male	Asian	25	166	56	0	111	8.9	128	12.4	NA	1	0	1	0	1	1	0	1	0	1	1	6	2.5	2	AG	CC	TT	TT	GG
Training	TAM0198	XiangYa	male	Asian	NA	172	54	1	138	9.75	108	9.1	47.8	1	0	0	0	0	0	1	0	0	1	0	6	2.5	2	AG	CC	TT	CT	GG
Training	TAM0199	XiangYa	female	Asian	44	154	45.4	0	125	6.5	606	11.1	52.5	1	0	0	0	1	0	0	1	0	1	0	4	2.5	2	GG	CT	TT	TT	GT
Training	TAM0200	ZhenZhou	male	Asian	21	NA	55	0	NA	NA	NA	NA	NA	NA	NA	1	NA	0	1	1	1	0	1	0	NA	2.5	2	AG	CT	TT	TT	GT
Training	TAM0201	XiangYa	male	Asian	26	150	56	1	117	12.5	153	12.3	27.4	1	0	1	0	0	0	0	0	0	0	0	7	2.5	2	GG	CT	TT	CT	GT
Training	TAM0202	ZhenZhou	male	Asian	39	NA	NA	0	NA	NA	NA	NA	NA	NA	NA	1	NA	0	1	0	1	1	1	0	9	2.5	2	GG	CT	TT	CC	GG
Training	TAM0203	BeiJing	male	Asian	27	174	58	0	NA	NA	NA	NA	NA	0	0	NA	NA	0	0	NA	0	0	NA	NA	4	2.5	2	GG	TT	TT	TT	GG
Training	TAM0204	XiangYa	male	Asian	34	163	48	1	125	8.95	864	7.7	37.6	1	0	1	0	1	1	0	1	0	1	0	5	2.5	2	GG	CT	TT	CT	GT
Training	TAM0205	XiangYa	male	Asian	31	162	46	1	116	5.44	800	7	43.4	0	0	0	0	1	0	1	1	0	1	0	5	2.5	2	GG	CC	CC/CT	CT	GT
Training	TAM0206	XiangYa	male	Asian	49	172	74	0	137	7.9	120	8.1	45.8	1	0	1	0	1	0	1	0	0	1	1	4	2.5	2	GG	CT	TT	CT	GT
Training	TAM0207	ZhenZhou	male	Asian	23	NA	NA	1	NA	NA	NA	NA	NA	NA	NA	1	NA	1	1	0	1	1	1	0	10	2.5	2	GG	TT	TT	TT	TT
Training	TAM0208	XiangYa	male	Asian	56	168	53	0	99	6.61	902	10.3	47.8	1	0	1	1	1	0	1	1	0	0	0	6	2.5	2	AG	CC	TT	CC	GG
Training	TAM0209	XiangYa	female	Asian	26	160	49	1	79	5.26	411	8	41.5	1	0	1	0	1	0	0	0	0	1	0	6	2.5	2	GG	CC	TT	CT	GG
Training	TAM0210	XiangYa	female	Asian	NA	160	62	1	111	6.7	110	8.3	47.1	1	0	0	0	1	0	1	1	1	1	1	6	2.5	2	AG	TT	TT	TT	TT
Training	TAM0211	XiangYa	male	Asian	28	160	55	1	170	NA	111	18.1	49.9	0	0	0	1	1	1	0	1	0	1	0	8	2.5	2	GG	CC	TT	CC	GG
Training	TAM0212	XiangYa	male	Asian	22	NA	NA	1	105	5.24	1370	5.9	41.1	1	0	1	0	1	1	1	0	1	0	0	6	2.5	2	GG	CC	TT	CC	GG
Training	TAM0213	XiangYa	male	Asian	26	160	55	1	60	4.29	687	6	33.8	1	0	1	0	1	1	0	0	0	1	1	6	2.5	2	AG	CC	TT	TT	GT
Training	TAM0214	ZhenZhou	male	Asian	37	NA	NA	1	NA	NA	NA	NA	NA	1	NA	1	NA	1	1	1	1	1	1	0	8	2.5	2	GG	CT	TT	TT	GT
Training	TAM0215	ZhenZhou	male	Asian	30	NA	NA	1	NA	NA	NA	NA	NA	1	NA	NA	NA	1	1	0	1	1	0	0	6	2.5	2	AG	CC	TT	CT	NA
Training	TAM0216	BeiJing	male	Asian	33	178	64	0	101	6.8	113	8.8	NA	0	0	NA	NA	1	1	NA	0	0	NA	NA	4	2.5	2	GG	CT	TT	CT	TT
Training	TAM0217	XiangYa	male	Asian	30	179	65	0	127	3.88	1101	17.4	35.3	1	0	1	0	1	1	1	1	0	1	0	4	2.5	2	AG	CT	TT	CT	TT
Training	TAM0218	XiangYa	male	Asian	41	170	69	1	113	7.35	138	9.7	39.8	1	0	0	0	1	1	0	0	1	1	0	6	2.5	2	GG	CT	TT	CT	GT
Training	TAM0219	XiangYa	female	Asian	40	155	66	1	151	8.3	149	8.9	47.9	1	0	1	0	1	1	0	0	0	1	0	6	2.5	2	GG	CT	CC/CT	CT	TT
Training	TAM0220	ZhenZhou	male	Asian	37	NA	NA	1	NA	NA	NA	NA	NA	1	NA	1	NA	1	1	1	1	1	1	1	8	2.5	2	GG	CC	TT	TT	GG
Training	TAM0221	XiangYa	male	Asian	31	175	NA	1	130	5	60	7.7	43.3	1	0	1	0	1	1	0	0	0	1	0	6	2.5	2	AG	CT	CC/CT	CC	GG
Training	TAM0222	BeiJing	male	Asian	51	163	55	1	137	4	90	10.4	NA	0	0	NA	NA	0	0	NA	0	0	NA	NA	3	2.5	2	AG	CC	TT	CC	GG
Training	TAM0223	XiangYa	male	Asian	38	159	68	1	117	12.41	86	12.1	42.3	1	0	1	0	1	0	1	1	0	1	0	6	2.5	2	AG	CC	TT	TT	GT
Training	TAM0224	ZhenZhou	male	Asian	29	NA	NA	1	NA	NA	NA	NA	NA	NA	NA	1	NA	1	1	0	1	1	1	0	4	2.5	2	AG	CC	TT	TT	GG
Training	TAM0225	XiangYa	male	Asian	26	154	NA	1	126	8.2	72	15.1	49.7	1	0	0	0	1	0	1	0	0	1	0	6	2.5	2	GG	CT	CC/CT	TT	GG
Training	TAM0226	BeiJing	female	Asian	40	154	48	1	116	6.7	123	13.5	NA	1	0	NA	NA	0	0	NA	0	0	NA	NA	3	2.5	2	AG	TT	TT	TT	TT
Training	TAM0227	XiangYa	male	Asian	54	171	64	0	152	7.24	76	19.3	46.1	1	0	1	0	1	1	1	1	0	1	0	4	3	2	GG	CT	TT	TT	TT
Training	TAM0228	XiangYa	male	Asian	47	175	77	0	101	5.6	76	13.6	47.9	1	0	1	0	1	1	1	0	1	1	1	5	3	2	AG	CT	CC/CT	CT	GT
Training	TAM0229	ZhenZhou	male	Asian	43	NA	52	1	NA	NA	NA	NA	NA	1	NA	NA	NA	0	0	0	0	0	0	1	6	3	2	AG	TT	TT	TT	TT
Training	TAM0230	XiangYa	female	Asian	36	160	44	0	112	10.48	445	12.3	48.8	1	0	0	0	1	0	0	1	1	1	0	6	3	2	GG	TT	TT	TT	TT
Training	TAM0231	BeiJing	female	Asian	38	163	50	0	NA	NA	NA	NA	NA	0	0	NA	NA	0	0	NA	0	0	NA	NA	NA	3	2	AA	CC	TT	CT	GG
Training	TAM0232	XiangYa	male	Asian	40	171	53	1	132	13.06	203	15.4	38	1	0	1	0	1	1	0	0	1	0	0	6	3	2	AG	CT	TT	TT	GT
Training	TAM0233	XiangYa	male	Asian	48	174	70.5	0	134	9.02	1058	10.8	42.9	1	0	0	0	1	0	1	1	0	1	1	6	3	2	GG	CT	TT	CT	TT
Training	TAM0234	BeiJing	female	Asian	51	164	63	0	97	6.1	170	8.73	NA	0	0	NA	NA	0	0	NA	0	0	NA	NA	2	3	2	GG	CC	TT	TT	GG
Training	TAM0235	XiangYa	male	Asian	37	171	65	1	120	7.4	86	16.5	45.4	1	0	1	0	0	0	0	0	0	0	0	4	3	2	GG	CC	CC/CT	CT	GG
Training	TAM0236	XiangYa	male	Asian	27	170	65	1	111	8.57	67	7.9	45.4	1	0	1	0	1	0	0	1	0	1	1	6	3	2	GG	CC	TT	CT	GG
Training	TAM0237	XiangYa	female	Asian	35	165	50	0	170	10.56	82	17.9	43	1	0	1	0	1	0	1	1	0	1	0	5	3	2	GG	CT	CC/CT	TT	TT
Training	TAM0238	XiangYa	male	Asian	31	168	55	0	144	14.6	100	13	52.6	1	0	1	0	1	0	1	1	1	1	0	4	3	2	AG	CT	TT	CT	GT
Training	TAM0239	XiangYa	male	Asian	39	160	48	1	130	9.37	131	12.4	45.1	1	1	0	0	1	1	0	1	0	1	0	6	3	2	GG	CC	TT	CT	GG
Training	TAM0240	XiangYa	male	Asian	39	171	NA	1	120	8.59	84	14.2	46.9	0	0	0	0	1	0	1	1	0	1	0	6	3	2	AG	TT	TT	TT	TT
Training	TAM0241	ZhenZhou	male	Asian	26	NA	NA	0	NA	NA	NA	NA	NA	NA	NA	1	NA	1	0	1	1	1	1	0	7	3	2	NA	CT	TT	CT	GT
Training	TAM0242	XiangYa	male	Asian	39	NA	60	1	121	6.1	114	12.2	45.6	1	0	0	0	1	1	1	0	0	1	1	4	3	2	AG	CT	TT	TT	GT
Training	TAM0243	XiangYa	male	Asian	24	165	55	1	77	4.47	970	5.4	38.3	1	0	1	0	1	1	0	0	0	0	1	6	3	2	GG	CT	TT	CT	TT
Training	TAM0244	XiangYa	male	Asian	39	170	57	1	186	4.7	84	20.7	48.5	1	0	1	0	1	0	0	0	0	1	0	6	3	2	AG	CT	TT	CC	GT
Training	TAM0245	XiangYa	male	Asian	32	172	65	1	133	9.37	93	15.5	38.6	1	0	1	0	1	1	1	1	0	1	0	6	3	2	AG	CT	TT	CT	GT
Training	TAM0246	XiangYa	male	Asian	40	172	75	0	137	8.27	116	13.6	47.5	1	0	0	0	1	0	0	1	0	1	1	6	3	2	AG	TT	TT	TT	TT
Training	TAM0247	ZhenZhou	male	Asian	20	NA	70	1	NA	NA	NA	NA	NA	1	NA	1	NA	0	0	1	0	0	1	0	6	3	2	AG	TT	TT	CT	GT
Training	TAM0248	XiangYa	male	Asian	26	168	54	1	118	5.6	110	NA	NA	1	0	0	0	0	1	0	0	1	1	0	6	3	2	GG	TT	TT	TT	TT
Training	TAM0249	XiangYa	male	Asian	37	169	51	0	150	7.2	101	14.9	44.9	1	0	0	0	1	1	1	1	0	0	1	8	3	2	GG	CT	TT	CT	GT
Training	TAM0250	XiangYa	female	Asian	26	162	55	1	129	6.31	993	7.7	47.4	1	0	1	0	1	1	1	1	0	1	0	6	3	2	GG	TT	TT	TT	TT
Training	TAM0251	XiangYa	male	Asian	43	168	NA	1	161	11.41	81	10.3	48.1	0	0	0	0	1	1	0	0	0	1	0	6	3	2	GG	CT	TT	CT	GT
Training	TAM0252	XiangYa	female	Asian	40	NA	NA	1	110	9.13	1832	7.7	30.9	1	0	1	0	1	0	1	0	0	1	1	6	3	2	AG	CT	TT	CT	GT
Training	TAM0253	XiangYa	male	Asian	31	171	65	1	69	7.06	1016	12	36.1	1	0	1	0	0	0	1	0	0	1	0	6	3	2	AG	CT	TT	CC	GG
Training	TAM0254	XiangYa	male	Asian	35	180	102	0	128	13.34	156	13.8	46.9	1	1	0	0	1	1	0	0	1	1	0	6	3	2	AG	CT	TT	TT	GG
Training	TAM0255	XiangYa	male	Asian	35	170	74	0	132	5.82	906	9.5	47.7	1	0	0	0	1	1	1	1	0	1	0	8	3	2	GG	TT	TT	TT	TT
Training	TAM0256	XiangYa	female	Asian	28	155	40	1	91	6.54	133	11.3	45.3	1	0	0	0	0	1	0	1	0	1	1	5	3	2	GG	CC	TT	CT	GG
Training	TAM0257	XiangYa	male	Asian	43	171	71	0	142	6.27	93	12.9	40.9	1	1	1	0	1	1	0	1	0	0	0	6	3	2	GG	CC	TT	CC	GG
Training	TAM0258	XiangYa	male	Asian	36	173	62	0	88	3.89	1575	6.7	36.4	1	0	1	0	1	0	0	1	0	1	1	6	3	2	GG	TT	CC/CT	TT	TT
Training	TAM0259	XiangYa	male	Asian	35	NA	NA	1	121	5.09	920	3.5	37.2	1	0	1	0	1	0	0	1	0	1	0	4	3	2	AG	CC	TT	CT	GG
Training	TAM0260	XiangYa	male	Asian	25	178	63	1	132	3.68	1146	6.4	35.7	1	0	1	0	1	0	0	1	0	1	0	4	3	2	GG	CT	TT	TT	GT
Training	TAM0261	XiangYa	male	Asian	27	170	70	1	139	7.41	86	16	45.7	1	0	1	0	0	0	0	0	0	0	0	6	3	2	GG	CC	CC/CT	TT	GG
Training	TAM0262	XiangYa	male	Asian	36	160	87	1	179	9.35	94	17	38.5	1	0	0	0	0	0	0	0	0	1	0	6	3	2	GG	CC	TT	CC	GG
Training	TAM0263	XiangYa	male	Asian	44	155	39	1	106	9.6	1149	7.6	46.8	1	0	1	0	1	1	1	1	0	1	0	5	3	2	GG	CC	TT	TT	GG
Training	TAM0264	XiangYa	male	Asian	47	168	52.8	0	157	5.07	1068	14.8	51.3	1	0	0	0	1	0	0	1	0	1	0	6	3	2	GG	CT	TT	CT	GT
Training	TAM0265	ZhenZhou	female	Asian	32	NA	NA	0	NA	NA	NA	NA	NA	NA	NA	1	NA	1	1	1	1	1	0	0	4	3	2	GG	CC	TT	TT	GG
Training	TAM0266	XiangYa	female	Asian	27	155	56	1	147	9.91	92	12	51.5	1	0	0	0	1	1	0	1	1	1	0	5	3	2	GG	CC	TT	CC	GG
Training	TAM0267	XiangYa	male	Asian	40	165	55	0	108	6.37	566	13	36.6	1	0	1	1	1	0	1	0	0	1	1	6	3	2	GG	CT	TT	CT	GT
Training	TAM0268	XiangYa	male	Asian	32	160	NA	0	95	8.38	79	9.9	45.9	1	0	0	0	1	1	1	0	0	1	0	6	3	2	GG	CT	TT	TT	GT
Training	TAM0269	XiangYa	male	Asian	44	169	72	0	121	5.5	72	8.7	48	1	0	1	0	1	1	1	1	0	0	0	4	3	2	GG	CC	TT	CC	GG
Training	TAM0270	XiangYa	female	Asian	29	178	82	0	99	7.05	594	14.1	46	1	0	1	0	1	1	1	1	0	1	0	5	3	2	GG	TT	TT	TT	GT
Training	TAM0271	XiangYa	male	Asian	43	NA	NA	1	128	9.09	974	8.4	38.4	1	0	1	0	1	1	1	1	0	1	1	4	3	2	AG	CT	TT	CT	GT
Training	TAM0272	XiangYa	male	Asian	24	168	48	1	131	6.23	1015	7.5	46.3	1	0	0	0	1	1	0	1	0	1	0	6	3	2	AA	CT	TT	TT	GT
Training	TAM0273	XiangYa	male	Asian	27	172	71	0	93	5.57	1524	5.8	44.8	1	0	1	1	1	1	0	1	1	1	1	4	3	2	GG	CC	TT	CC	GG
Training	TAM0274	BeiJing	male	Asian	49	165	70	0	NA	NA	NA	NA	NA	1	0	NA	NA	0	0	NA	0	0	NA	NA	4	3	2	GG	CC	TT	CT	GG
Training	TAM0275	XiangYa	male	Asian	61	174	78	0	100	14.96	776	11.4	39.9	1	1	1	0	1	1	0	1	1	1	0	6	3	2	GG	CT	TT	CT	GT
Training	TAM0276	XiangYa	male	Asian	22	140	NA	1	177	8.6	153	15.9	44.1	1	0	1	0	1	0	0	1	0	1	0	4	3	2	GG	CC	TT	CT	GG
Training	TAM0277	BeiJing	male	Asian	37	163	56	0	NA	NA	NA	NA	NA	0	0	NA	NA	0	0	NA	0	0	NA	NA	4	3	2	GG	CC	TT	CT	GG
Training	TAM0278	XiangYa	male	Asian	21	165	70	1	131	6.9	82	19.3	45.5	1	0	1	0	1	0	1	1	0	0	0	4	3	2	AG	CT	TT	TT	GT
Training	TAM0279	XiangYa	male	Asian	27	164	56	0	128	7.46	93	12.5	44.3	1	0	1	0	1	1	0	1	0	1	1	6	3	2	AG	CT	TT	CT	GT
Training	TAM0280	XiangYa	male	Asian	36	165	61	1	103	10.96	86	12.5	39.9	1	0	0	0	0	0	0	1	0	1	0	6	3	2	GG	CT	TT	CT	GT
Training	TAM0281	XiangYa	male	Asian	27	168	55	0	79	5.23	909	20.3	49.7	1	0	1	0	1	1	0	1	0	1	0	6	3	2	GG	CC	TT	CT	GG
Training	TAM0282	BeiJing	male	Asian	42	NA	NA	0	116	5.5	99	18.3	NA	1	0	NA	NA	1	1	NA	0	0	NA	NA	4	3	2	GG	CT	TT	CT	TT
Training	TAM0283	BeiJing	female	Asian	66	157	50	0	120	4.6	84	9	NA	0	0	NA	NA	0	0	NA	0	0	NA	NA	3	3	2	AG	CT	TT	TT	GT
Training	TAM0284	ZhenZhou	female	Asian	4	NA	13	0	NA	NA	NA	NA	NA	NA	NA	1	NA	1	0	1	1	0	1	1	8	3	2	GG	CT	TT	CT	GT
Training	TAM0285	XiangYa	male	Asian	36	172	60	1	101	5	1002	15	38.1	0	0	0	0	1	0	0	1	1	1	0	6	3	2	AG	TT	TT	TT	TT
Training	TAM0286	XiangYa	female	Asian	36	165	50	1	151	8.26	72	18.8	38.5	1	0	1	0	1	1	1	1	0	1	0	7	3	2	AG	CC	TT	CT	GG
Training	TAM0287	XiangYa	female	Asian	24	155	39	1	106	4.8	470	8.9	49.8	1	0	1	0	1	1	0	1	0	1	1	5	3	2	AG	CT	TT	CC	GG
Training	TAM0288	ZhenZhou	female	Asian	24	NA	NA	1	NA	NA	NA	NA	NA	NA	NA	1	NA	1	0	1	1	0	1	0	1	3	2	AA	CT	TT	TT	GT
Training	TAM0289	XiangYa	female	Asian	45	148	42	0	76	4.3	302	7.3	30.9	1	0	0	0	1	0	0	1	0	0	1	6	3	2	GG	CT	TT	CT	GT
Training	TAM0290	XiangYa	male	Asian	40	NA	NA	1	142	4.78	81	21.9	45.5	1	0	1	0	1	0	1	1	0	1	1	6	3	2	GG	CT	TT	CT	TT
Training	TAM0291	XiangYa	male	Asian	31	170	60	1	NA	NA	NA	NA	NA	0	0	0	0	1	1	0	0	0	1	0	6	3	2	GG	CT	TT	TT	TT
Training	TAM0292	XiangYa	male	Asian	37	169	50	0	94	5.97	1605	5.5	38.4	1	0	1	0	1	0	0	1	0	1	0	4	3	2	GG	CT	TT	CT	TT
Training	TAM0293	BeiJing	female	Asian	48	NA	37.5	0	76	7.4	129	18.46	NA	0	0	NA	NA	1	0	NA	0	0	NA	NA	4	3	2	GG	CT	TT	TT	GT
Training	TAM0294	XiangYa	female	Asian	10	132	32.5	0	94	6.31	660	5.2	37	0	0	0	0	1	1	0	1	0	0	1	4	3	2	AG	CC	TT	CC	GG
Training	TAM0295	XiangYa	male	Asian	NA	NA	NA	1	NA	NA	NA	NA	NA	0	0	0	0	1	1	0	1	1	1	0	5	3	2	AG	CC	CC/CT	CC	GG
Training	TAM0296	XiangYa	female	Asian	42	172	48	0	136	8.8	111	9	47.9	1	0	1	0	1	0	1	0	0	1	0	6	3	2	GG	CT	TT	CT	TT
Training	TAM0297	XiangYa	male	Asian	25	163	61.5	1	113	3.76	1636	5.9	45.9	1	0	0	0	1	1	0	0	0	1	0	6	3	2	AG	TT	TT	TT	TT
Training	TAM0298	XiangYa	male	Asian	35	170	56	1	106	10.51	80	10.8	48.4	1	0	0	0	1	1	0	0	0	1	1	5	3	2	GG	CC	CC/CT	CT	GG
Training	TAM0299	XiangYa	male	Asian	58	174	NA	0	116	11.4	108	10.3	40.4	1	0	1	0	0	0	0	0	0	1	1	6	3	2	GG	CT	TT	TT	GT
Training	TAM0300	XiangYa	male	Asian	47	176	72	0	172	7.9	1385	9.8	35.8	1	0	0	0	1	1	0	1	0	1	0	6	3	2	GG	TT	TT	CT	GT
Training	TAM0301	XiangYa	male	Asian	24	167	50	1	100	9.1	111	6.2	42.6	1	0	1	0	1	0	0	0	0	1	0	5	3	2	AG	CT	TT	TT	GT
Training	TAM0302	ZhenZhou	male	Asian	31	NA	63	1	NA	NA	NA	NA	NA	NA	NA	1	NA	1	1	0	1	1	1	0	8	3	2	GG	CT	TT	CT	TT
Training	TAM0303	XiangYa	female	Asian	42	158	59	1	108	6.98	1176	6.2	32.2	1	0	1	0	1	1	0	1	0	1	1	6	3	2	AG	CT	CC/CT	TT	GT
Training	TAM0304	ZhenZhou	female	Asian	26	NA	46.5	0	NA	NA	NA	NA	NA	NA	NA	1	NA	0	1	0	0	1	1	0	5	3	2	GG	CC	TT	TT	NA
Training	TAM0305	XiangYa	female	Asian	35	140	NA	1	NA	NA	NA	NA	NA	1	0	0	0	1	1	1	1	1	1	0	6	3	2	GG	CC	TT	CC	GG
Training	TAM0306	XiangYa	male	Asian	48	155	NA	1	153	8.69	99	11.1	42.9	0	0	0	0	1	0	1	0	0	0	0	6	3	2	GG	CT	TT	CT	GT
Training	TAM0307	XiangYa	female	Asian	28	150	41	0	147	6.41	535	14.2	34.6	1	0	0	0	1	1	0	1	0	1	1	6	3	2	GG	CC	TT	CC	GG
Training	TAM0308	BeiJing	female	Asian	50	152	38	0	104	6.1	79	28.7	NA	1	0	NA	NA	0	0	NA	0	1	NA	NA	4	3	2	GG	CC	TT	CT	GG
Training	TAM0309	XiangYa	male	Asian	24	173	69	1	129	8.94	145	8.7	45.2	1	0	1	0	1	0	0	1	1	0	1	6	3	2	AG	CT	CC/CT	CT	TT
Training	TAM0310	XiangYa	male	Asian	30	NA	NA	1	91	5.31	771	7.6	35.7	1	0	1	0	1	0	0	1	0	1	1	5	3	2	GG	CC	CC/CT	CT	GG
Training	TAM0311	XiangYa	male	Asian	27	168	52	NA	139	8.15	110	11.6	46.6	1	0	1	0	1	1	0	1	0	1	0	5	3	2	AG	CT	TT	TT	GT
Training	TAM0312	BeiJing	male	Asian	38	NA	NA	0	91	8.6	220	4.5	NA	0	0	NA	NA	0	0	NA	0	1	NA	NA	6	3	2	GG	CT	TT	CT	TT
Training	TAM0313	BeiJing	female	Asian	29	161	40	0	NA	NA	154	NA	NA	1	0	NA	NA	0	1	NA	0	1	NA	NA	4	3	2	GG	CC	TT	TT	GG
Training	TAM0314	BeiJing	female	Asian	49	160	64	1	NA	NA	NA	NA	NA	0	0	NA	NA	0	0	NA	0	0	NA	NA	NA	3	2	GG	CC	TT	CT	GG
Training	TAM0315	XiangYa	female	Asian	19	155	41	1	125	4.74	640	17.3	39.3	0	0	0	0	1	0	1	1	0	1	1	8	3	2	AG	CC	TT	CT	GG
Training	TAM0316	XiangYa	male	Asian	48	169	71	1	91	5.11	1156	4.7	40.6	1	0	0	0	1	1	0	1	1	1	0	6	3	2	AG	CC	TT	CC	GG
Training	TAM0317	XiangYa	male	Asian	35	168	55	1	136	8.69	139	6	47.5	1	0	0	0	1	1	1	0	0	1	0	6	3	2	GG	CC	TT	TT	GG
Training	TAM0318	BeiJing	male	Asian	40	NA	75	0	66	6.5	676	9.8	NA	0	0	NA	NA	0	0	NA	0	1	NA	NA	2	3	2	GG	CC	TT	CT	GG
Training	TAM0319	XiangYa	female	Asian	46	163	46	0	117	8.05	110	9.4	48.3	1	0	1	0	1	0	0	0	0	0	0	4	3	2	GG	CC	CC/CT	TT	TT
Training	TAM0320	XiangYa	female	Asian	62	156	46	1	138	7.63	121	18.1	46.2	1	0	0	0	0	0	0	0	0	0	0	6	3	2	GG	CT	TT	TT	GT
Training	TAM0321	BeiJing	male	Asian	47	164	NA	0	NA	NA	NA	NA	NA	0	0	NA	NA	0	0	NA	0	0	NA	NA	NA	3	2	GG	CC	TT	CT	GG
Training	TAM0322	XiangYa	male	Asian	30	175	62	1	66	3.5	1180	10.6	38.3	1	0	1	0	1	0	0	1	0	1	0	6	3	2	GG	CT	CC/CT	TT	GT
Training	TAM0323	XiangYa	male	Asian	26	170	58	1	89	7.54	896	4.6	40.6	1	0	1	0	1	1	0	1	1	1	0	6	3	2	GG	CT	CC/CT	CT	TT
Training	TAM0324	XiangYa	male	Asian	32	163	NA	1	135	8.6	82	16.7	44.9	1	0	1	0	1	0	0	0	0	0	0	6	3	2	AG	CC	TT	TT	GT
Training	TAM0325	XiangYa	male	Asian	33	166	70	1	118	7.4	96	23.8	49.8	1	0	1	0	0	1	1	1	0	1	1	6	3	2	AG	CT	TT	TT	GT
Training	TAM0326	BeiJing	male	Asian	37	168	55	1	115	5.5	184	7.1	NA	0	0	NA	NA	1	1	NA	0	1	NA	NA	4	3	2	GG	CT	TT	TT	GT
Training	TAM0327	ZhenZhou	male	Asian	42	NA	NA	0	NA	NA	NA	NA	NA	NA	NA	NA	NA	1	0	1	1	0	1	0	3	3	2	GG	CT	TT	TT	GT
Training	TAM0328	XiangYa	male	Asian	31	172	46	1	118	8.7	660	13.2	NA	1	0	1	0	1	0	0	1	0	1	1	6	3	2	AG	CT	TT	TT	GT
Training	TAM0329	XiangYa	female	Asian	31	164	54	1	134	4.08	716	11.9	46.5	1	0	1	0	1	1	1	1	0	1	1	6	3	2	GG	CC	TT	CT	GG
Training	TAM0330	XiangYa	female	Asian	57	157	55	0	135	8.4	71	17.8	46.3	1	0	0	0	1	0	1	0	0	1	1	6	3	2	AG	CC	TT	CC	GG
Training	TAM0331	XiangYa	male	Asian	41	160	53	1	106	5.15	1357	7	33.8	1	0	1	0	1	1	0	0	0	1	0	6	3	2	GG	CC	TT	CC	GG
Training	TAM0332	XiangYa	male	Asian	25	179	NA	1	165	6.93	107	32.3	42.5	1	0	1	0	0	1	0	1	1	0	0	6	3	2	GG	CT	TT	TT	GT
Training	TAM0333	XiangYa	female	Asian	44	154	45	0	128	9.09	974	8.4	38.4	1	0	1	0	1	1	1	1	0	1	1	6	3	2	GG	CC	TT	CT	GG
Training	TAM0334	XiangYa	male	Asian	30	NA	NA	1	97	6.77	1236	13.4	41.4	1	0	0	1	1	1	0	0	0	1	0	8	3	2	AG	CC	TT	CT	GT
Training	TAM0335	XiangYa	male	Asian	27	165	50	1	102	NA	85	NA	NA	1	0	1	0	0	1	0	1	0	1	0	6	3	2	AG	CC	TT	CT	GG
Training	TAM0336	XiangYa	male	Asian	48	166	59	0	58	6.68	670	9.3	40.7	1	0	1	0	1	1	0	1	0	1	0	5	3	2	AG	CT	CC/CT	CC	GG
Training	TAM0337	BeiJing	male	Asian	28	163	54	0	NA	NA	NA	NA	NA	0	0	NA	NA	0	0	NA	0	0	NA	NA	NA	3	2	GG	TT	TT	TT	TT
Training	TAM0338	XiangYa	male	Asian	30	160	62	1	80	5.1	230	NA	NA	1	0	1	0	1	0	1	0	0	1	0	5	3	2	GG	CT	TT	TT	GT
Training	TAM0339	XiangYa	male	Asian	26	168	50	0	162	10	129	6.3	48	1	0	0	0	1	0	0	0	0	1	0	6	3	2	AG	CT	TT	CT	GT
Training	TAM0340	BeiJing	female	Asian	34	161	NA	0	NA	NA	NA	NA	NA	0	0	NA	NA	0	0	NA	0	1	NA	NA	NA	3	2	AA	CC	TT	CT	GG
Training	TAM0341	BeiJing	female	Asian	50	159	70	0	113	8.2	157	4.14	NA	1	0	NA	NA	0	1	NA	0	0	NA	NA	4	3	2	GG	CC	TT	CT	GG
Training	TAM0342	XiangYa	male	Asian	34	180	60	0	115	5.42	100	10.6	46.8	1	0	0	1	1	1	0	1	0	1	0	5	3	2	AG	CT	TT	CT	GT
Training	TAM0343	XiangYa	female	Asian	49	165	60	0	95	5.04	1078	6.1	36.8	1	0	1	0	1	0	1	1	1	1	1	4	3	2	AG	CC	TT	TT	GT
Training	TAM0344	XiangYa	male	Asian	38	164	52	1	130	6.2	92	10.3	46.7	1	0	1	0	1	0	1	1	0	1	0	6	3	2	GG	CC	TT	CT	GG
Training	TAM0345	XiangYa	female	Asian	15	158	52	1	116	9.38	116	7.5	47.4	0	0	0	0	1	1	1	1	0	1	0	6	3	2	GG	CT	TT	CT	TT
Training	TAM0346	XiangYa	male	Asian	31	159	NA	1	139	7.1	122	15.9	49.4	1	0	1	0	1	0	0	1	0	0	1	6	3	2	AG	CC	TT	CC	GG
Training	TAM0347	XiangYa	male	Asian	31	170	58	1	106	9.89	1276	3.1	34.8	1	0	1	0	0	0	0	0	0	0	0	5	3	2	AG	CC	TT	CT	GG
Training	TAM0348	XiangYa	male	Asian	39	160	54	1	98	10.85	772	5.9	42	1	0	1	0	1	1	0	1	0	1	1	6	3	2	GG	CT	TT	TT	GT
Training	TAM0349	XiangYa	female	Asian	58	170	60	0	72	4.6	1185	2.9	33.8	0	0	0	0	1	1	0	0	0	1	0	5	3	2	GG	CC	TT	TT	GG
Training	TAM0350	XiangYa	female	Asian	30	165	42	0	101	4.66	757	13.1	41.6	1	0	1	0	1	1	1	1	0	1	1	5	3	2	AG	TT	TT	TT	TT
Training	TAM0351	XiangYa	female	Asian	40	152	43	1	144	4.72	110	8.5	46	1	1	1	0	1	1	0	0	0	1	0	6	3	2	AG	CT	TT	TT	GT
Training	TAM0352	XiangYa	male	Asian	36	172	57	1	95	8.14	1069	6	39.5	1	0	1	0	1	1	0	1	0	1	0	6	3	2	GG	CC	TT	CC	GG
Training	TAM0353	XiangYa	male	Asian	36	161	73	0	133	7.55	124	9.4	48.8	1	1	0	0	1	1	1	0	0	1	0	6	3	2	GG	CC	TT	CC	GG
Training	TAM0354	XiangYa	male	Asian	39	166	62	1	120	6.92	60	7.9	43.6	1	0	0	0	1	0	0	1	0	1	0	6	3	2	AG	CT	CC/CT	TT	GT
Training	TAM0355	XiangYa	male	Asian	31	170	65	1	74	5.41	1549	5.6	29.6	1	0	1	0	1	1	0	0	0	1	0	6	3	2	AG	CT	CC/CT	CT	TT
Training	TAM0356	XiangYa	male	Asian	19	179	70	1	108	7.4	83	9.6	44.3	1	0	1	0	1	0	1	1	0	1	1	6	3	2	GG	CC	TT	CT	GG
Training	TAM0357	BeiJing	female	Asian	43	156	48	0	NA	NA	85	9.1	NA	0	0	NA	NA	0	0	NA	0	0	NA	NA	4	3	2	AA	CT	TT	TT	TT
Training	TAM0358	XiangYa	female	Asian	28	165	NA	1	116	4.43	57	9.7	45.6	1	0	0	0	0	0	0	0	0	0	0	5	3	2	GG	CT	TT	CT	TT
Training	TAM0359	ZhenZhou	male	Asian	46	NA	73	0	NA	NA	NA	NA	NA	NA	NA	NA	NA	0	0	1	0	0	1	0	6	3	2	AG	CT	TT	CT	GT
Training	TAM0360	XiangYa	female	Asian	NA	NA	NA	0	136	6.44	86	9.4	44	1	0	0	0	1	1	1	1	0	1	1	6	3	2	GG	CC	TT	TT	GT
Training	TAM0361	XiangYa	male	Asian	22	154	63	1	133	11.09	760	14	46.3	1	0	1	0	1	0	1	0	0	1	0	5	3	2	AG	TT	TT	TT	TT
Training	TAM0362	XiangYa	male	Asian	28	172	59	1	117	6.8	90	14.1	40.9	1	0	1	0	1	1	0	0	0	1	0	5	3	2	GG	TT	TT	TT	TT
Training	TAM0363	XiangYa	male	Asian	21	NA	NA	1	91	6.89	898	8.6	36.3	1	0	0	0	1	0	0	1	0	1	0	4	3	2	AG	CC	TT	CT	GG
Training	TAM0364	XiangYa	male	Asian	49	180	102	0	116	7.98	1033	7.5	47	1	0	0	0	1	1	0	1	1	1	0	6	3	2	GG	CT	TT	TT	GT
Training	TAM0365	BeiJing	male	Asian	63	172	65	0	78	2.9	254	9.6	NA	0	0	NA	NA	0	0	NA	0	0	NA	NA	4	3	2	GG	CT	TT	CT	GT
Training	TAM0366	ZhenZhou	male	Asian	27	NA	NA	0	NA	NA	NA	NA	NA	NA	NA	1	NA	0	0	1	0	0	1	0	6	3	2	AG	CT	TT	CT	GT
Training	TAM0367	XiangYa	male	Asian	20	169	59	1	115	8.2	76	11.9	39.8	1	0	0	0	1	1	1	0	0	1	1	6	3	2	AG	CT	CC/CT	TT	GG
Training	TAM0368	XiangYa	male	Asian	41	NA	NA	1	102	7.32	1594	5.6	43.6	1	0	1	0	1	1	0	0	0	0	0	4	3	2	GG	CC	CC/CT	CT	GG
Training	TAM0369	XiangYa	male	Asian	19	163	51	1	134	9.39	102	8.9	49.6	1	0	0	0	1	1	0	1	0	0	1	6	3	2	AG	TT	TT	TT	TT
Training	TAM0370	XiangYa	male	Asian	36	160	60	0	134	7.2	62	16.7	45.4	1	0	1	0	1	1	0	1	0	1	0	8	3	2	GG	CC	TT	TT	GG
Training	TAM0371	XiangYa	male	Asian	57	169	NA	0	145	13.07	128	14.1	51.4	1	0	1	1	1	0	0	1	0	1	0	6	3	2	GG	CC	TT	TT	GT
Training	TAM0372	XiangYa	male	Asian	57	166	74	0	108	7.59	804	12	45.4	1	0	1	0	1	0	0	0	1	0	1	6	3	2	GG	CC	TT	CC	GG
Training	TAM0373	XiangYa	female	Asian	43	172	68	0	117	8.7	89	28.2	43	1	0	0	0	0	0	0	0	0	0	0	6	3	2	GG	CT	TT	CT	GG
Training	TAM0374	XiangYa	male	Asian	49	154	45	1	56	10.38	1604	6.7	36	1	0	1	0	1	0	0	0	0	0	0	5	3	2	GG	CC	CC/CT	CT	GT
Training	TAM0375	XiangYa	male	Asian	27	160	55	0	133	7.5	124	9.4	48.8	1	0	0	0	1	0	0	1	1	1	1	5	3	2	GG	CT	TT	CT	TT
Training	TAM0376	XiangYa	female	Asian	NA	168	49	0	156	7.69	117	18	48.3	1	0	0	0	1	1	0	0	0	1	1	6	3	2	GG	CT	TT	TT	GT
Training	TAM0377	ZhenZhou	male	Asian	36	NA	50	1	NA	NA	NA	NA	NA	NA	NA	NA	NA	0	0	0	0	0	0	1	6	3	2	GG	CC	TT	CT	GG
Training	TAM0378	ZhenZhou	female	Asian	33	NA	NA	1	NA	NA	NA	NA	NA	NA	NA	1	NA	1	1	0	1	0	1	0	6	3	2	GG	CT	TT	CT	TT
Training	TAM0379	BeiJing	male	Asian	29	NA	NA	0	102	6	131	6.9	NA	0	0	NA	NA	0	0	NA	0	0	NA	NA	4	3	2	GG	CT	TT	TT	GT
Training	TAM0380	XiangYa	male	Asian	NA	168	65	1	153	6.52	113	10.4	41.4	1	0	0	0	1	0	0	0	0	1	0	6	3	2	AG	CT	TT	TT	GT
Training	TAM0381	BeiJing	female	Asian	23	165	42	1	71	8.9	194	8.6	NA	0	0	NA	NA	0	0	NA	1	0	NA	NA	6	3	2	GG	CT	TT	TT	GT
Training	TAM0382	XiangYa	male	Asian	22	172	52	1	146	5.92	76	14.4	45.9	1	1	1	0	1	1	0	0	0	1	1	4	3	2	GG	CT	TT	TT	GT
Training	TAM0383	XiangYa	female	Asian	36	161	55	0	155	7.4	136	6.9	44.8	0	0	0	0	1	1	1	1	0	1	0	6	3	2	GG	CT	TT	CT	GT
Training	TAM0384	XiangYa	male	Asian	43	158	76	1	108	10.5	82	12.4	41.3	1	0	1	0	1	0	0	0	0	1	0	6	3	2	GG	CC	CC/CT	CT	TT
Training	TAM0385	XiangYa	female	Asian	39	160	53	0	93	5.57	666	8.1	37.3	0	0	1	1	1	1	0	1	0	1	0	6	3	2	GG	CT	TT	CT	TT
Training	TAM0386	ZhenZhou	male	Asian	27	NA	NA	1	NA	NA	NA	NA	NA	1	NA	1	NA	1	1	0	1	1	0	0	8	3	2	AG	CT	TT	TT	GT
Training	TAM0387	ZhenZhou	NA	Asian	NA	NA	NA	0	NA	NA	NA	NA	NA	NA	NA	NA	NA	0	1	0	0	0	1	0	6	3	2	NA	NA	NA	NA	NA
Training	TAM0388	XiangYa	male	Asian	33	170	61	1	133	23.48	109	23.3	47.4	1	0	0	0	1	0	0	0	0	1	1	5	3	2	AG	CC	TT	CT	GT
Training	TAM0389	BeiJing	female	Asian	33	NA	52.5	1	97	8.5	72	13.9	NA	0	0	NA	NA	0	1	NA	0	0	NA	NA	6	3	2	GG	CT	TT	CT	GT
Training	TAM0390	XiangYa	male	Asian	44	158	60	0	159	7.66	73	22	42.9	1	0	1	0	1	1	0	0	0	1	0	6	3	2	GG	TT	TT	TT	GT
Training	TAM0391	XiangYa	male	Asian	35	140	48	0	85	5.34	526	9	35.5	1	0	0	0	1	1	0	1	0	1	0	6	3	2	GG	CT	TT	CT	TT
Training	TAM0392	XiangYa	male	Asian	24	175	58	1	72	4.25	990	6.5	42	1	0	1	0	1	1	0	1	0	1	0	4	3	2	AG	CT	TT	CT	TT
Training	TAM0393	XiangYa	male	Asian	39	173	71	0	82	4.61	906	7.3	40.2	1	0	1	0	1	1	0	1	0	1	0	4	3	2	GG	CT	TT	TT	GT
Training	TAM0394	XiangYa	male	Asian	58	170	67	1	154	12	137	14.1	46.6	1	0	1	0	1	1	0	1	0	1	0	6	3	2	GG	CT	TT	CT	GG
Training	TAM0395	XiangYa	male	Asian	39	170	64	1	146	4.5	150	15	46.3	1	0	1	0	1	0	0	1	1	1	1	6	3	2	AG	CC	TT	TT	GT
Training	TAM0396	XiangYa	male	Asian	33	160	60	1	76	6	842	7.7	46.6	1	0	1	0	1	1	0	1	0	1	0	6	3	2	GG	CC	TT	TT	GT
Training	TAM0397	XiangYa	male	Asian	37	179	77	1	120	3	62	8.9	39	1	0	1	0	1	1	0	0	0	1	0	6	3	2	GG	CC	TT	CT	GG
Training	TAM0398	XiangYa	female	Asian	47	NA	NA	1	NA	NA	NA	NA	NA	1	0	1	0	0	0	1	0	0	1	1	4	3	2	AG	CT	TT	CT	GT
Training	TAM0399	XiangYa	male	Asian	41	165	65	0	155	6.23	71	13.2	38.2	1	0	0	0	1	1	0	1	0	1	0	6	3	2	GG	CT	TT	TT	TT
Training	TAM0400	XiangYa	male	Asian	21	160	65	1	99	6.6	82	10.6	48.6	1	0	1	1	1	0	1	1	0	0	1	6	3	2	AG	TT	TT	TT	TT
Training	TAM0401	BeiJing	female	Asian	39	NA	NA	1	NA	NA	NA	NA	NA	1	0	NA	NA	0	0	NA	0	0	NA	NA	NA	3	2	GG	CT	TT	TT	GT
Training	TAM0402	ZhenZhou	male	Asian	35	NA	82	1	NA	NA	NA	NA	NA	NA	NA	NA	NA	1	0	1	1	1	1	1	NA	3	2	NA	CT	TT	NA	GT
Training	TAM0403	XiangYa	female	Asian	27	163	58	1	94	6.58	1222	5.1	37.7	1	0	0	0	1	1	1	0	0	1	1	6	3	2	GG	CC	TT	CC	GG
Training	TAM0404	XiangYa	female	Asian	27	160	55	1	113	6.3	109	9.2	50.2	1	0	1	0	0	0	0	0	0	0	0	5	3	2	AG	CC	TT	CT	GG
Training	TAM0405	XiangYa	male	Asian	29	168	66	0	112	3.77	1477	7.5	35.9	1	0	1	0	1	1	0	1	0	1	1	4	3	2	GG	CT	TT	CT	TT
Training	TAM0406	XiangYa	female	Asian	42	157	55	0	98	9.5	1113	9	39	1	1	1	0	1	0	1	1	0	1	0	6	3	2	AG	CC	TT	CT	GG
Training	TAM0407	XiangYa	male	Asian	31	175	77	0	143	12.3	89	13.8	44.6	1	0	1	0	1	1	0	0	0	1	0	6	3	2	AG	CC	TT	TT	GG
Training	TAM0408	XiangYa	male	Asian	55	163	65	0	110	5.98	1327	5.6	35.8	1	0	1	0	1	1	0	1	1	1	1	6	3	2	AG	TT	CC/CT	CT	TT
Training	TAM0409	XiangYa	male	Asian	41	168	58	1	127	6.33	120	8.5	48.1	1	0	0	0	1	1	0	0	0	1	0	5	3	2	AG	CT	TT	CT	GT
Training	TAM0410	XiangYa	female	Asian	29	NA	NA	1	76	3.4	1225	6.2	38.1	1	0	1	0	1	0	1	1	0	0	0	6	3	2	AG	CC	TT	TT	TT
Training	TAM0411	XiangYa	male	Asian	38	172	58	0	108	6.09	941	4.9	37.6	1	0	1	0	1	1	0	0	1	0	0	6	3	2	AG	CT	TT	CT	TT
Training	TAM0412	XiangYa	male	Asian	29	178	73	1	101	9.15	1521	5.6	41.1	1	0	1	1	1	1	0	0	0	1	0	6	3	2	AG	CT	TT	CT	GT
Training	TAM0413	BeiJing	female	Asian	28	NA	41.5	0	NA	NA	185	NA	NA	0	0	NA	NA	0	1	NA	0	0	NA	NA	4	3	2	AG	CC	TT	CT	GG
Training	TAM0414	XiangYa	male	Asian	49	171	54	1	135	10.29	122	13.3	40.8	1	0	0	0	1	0	1	1	0	1	0	4	3	2	AG	TT	TT	TT	TT
Training	TAM0415	XiangYa	male	Asian	44	174	74	0	146	8.3	117	12.3	48.2	1	0	1	0	1	1	0	0	0	1	0	6	3	2	GG	CC	TT	CC	GG
Training	TAM0416	ZhenZhou	male	Asian	41	NA	81	0	NA	NA	NA	NA	NA	NA	NA	1	NA	1	1	1	1	1	1	0	10	3	2	AG	CC	TT	CT	GG
Training	TAM0417	XiangYa	male	Asian	39	170	57	1	128	7.1	95	10.1	50.1	1	0	1	0	0	0	0	0	0	0	0	6	3	2	AG	CT	TT	TT	GT
Training	TAM0418	BeiJing	male	Asian	40	NA	NA	0	97	4.9	169	6.37	NA	0	0	NA	NA	0	0	NA	1	0	NA	NA	6	3	2	GG	CC	TT	CT	GG
Training	TAM0419	XiangYa	female	Asian	28	NA	NA	1	119	8.7	76	12.4	49.3	0	0	0	0	0	0	0	0	0	0	0	6	3	2	GG	CC	TT	TT	GT
Training	TAM0420	XiangYa	female	Asian	42	153	50	0	146	5.64	160	8.2	50.7	1	1	1	0	1	1	1	0	0	1	0	6	3	2	AG	CT	TT	TT	GT
Training	TAM0421	BeiJing	male	Asian	54	NA	NA	0	107	9.4	52	5.74	NA	0	0	NA	NA	0	1	NA	1	1	NA	NA	4	3.25	2	AG	CC	TT	TT	TT
Training	TAM0422	XiangYa	female	Asian	30	160	50	0	138	6.97	1446	8.5	37.2	1	0	0	0	1	1	0	0	0	1	0	6	3.5	2	GG	CC	CC/CT	CT	GG
Training	TAM0423	XiangYa	male	Asian	38	180	87	0	120	9.8	89	NA	NA	1	0	0	0	1	1	1	1	0	1	1	5	3.5	2	AG	CT	TT	CT	GT
Training	TAM0424	XiangYa	male	Asian	46	169	68	0	117	5.8	1387	7.1	46	1	0	1	0	1	0	1	1	0	0	0	6	3.5	2	GG	CT	TT	TT	GT
Training	TAM0425	XiangYa	female	Asian	34	165	73	0	169	6.4	109	17.7	49.1	0	0	0	0	1	1	0	1	1	1	1	4	3.5	2	GG	CT	TT	CT	GG
Training	TAM0426	XiangYa	male	Asian	29	150	70	1	122	7.94	101	15.5	42.1	1	0	1	0	1	1	1	1	0	0	0	6	3.5	2	GG	CT	CC/CT	CT	GT
Training	TAM0427	XiangYa	male	Asian	35	150	62	1	57	5.07	831	5.3	36.4	0	0	0	0	1	1	0	1	0	0	0	6	3.5	2	AG	TT	TT	TT	TT
Training	TAM0428	BeiJing	female	Asian	36	160	53	0	NA	NA	NA	NA	NA	0	0	NA	NA	0	0	NA	0	0	NA	NA	NA	3.5	2	GG	TT	TT	TT	TT
Training	TAM0429	XiangYa	female	Asian	29	155	38	0	125	12.3	95	9.2	43.2	1	0	0	0	1	1	0	1	0	1	1	6	3.5	2	GG	CC	TT	CT	GG
Training	TAM0430	ZhenZhou	male	Asian	25	NA	NA	0	NA	NA	NA	NA	NA	NA	NA	1	NA	1	1	0	1	0	1	1	4	3.5	2	GG	CC	TT	CT	GG
Training	TAM0431	XiangYa	male	Asian	37	169	68	1	149	15.32	74	14.8	47.7	1	0	1	0	1	1	0	1	1	1	1	6	3.5	2	GG	CC	CC/CT	CT	GG
Training	TAM0432	XiangYa	female	Asian	25	158	48	1	130	7.56	132	10.5	42.6	1	0	0	0	1	0	0	0	1	1	1	4	3.5	2	GG	TT	TT	TT	TT
Training	TAM0433	XiangYa	male	Asian	37	169	69	1	100	4.3	904	12.7	36.7	1	0	0	0	1	1	0	1	0	1	0	6	3.5	2	GG	CT	TT	CT	TT
Training	TAM0434	XiangYa	male	Asian	30	183	92	0	111	3.71	590	12	36	1	0	0	0	1	0	0	1	0	0	0	6	3.5	2	GG	CC	TT	CT	GG
Training	TAM0435	XiangYa	male	Asian	44	170	45	1	131	7.51	102	8.4	46.2	1	0	0	0	0	0	0	0	0	0	0	4	3.5	2	GG	TT	TT	TT	TT
Training	TAM0436	XiangYa	female	Asian	44	156	46	0	117	7.44	420	7.9	39.1	1	0	1	1	0	0	0	0	0	0	0	6	3.5	2	GG	CC	TT	CC	GG
Training	TAM0437	XiangYa	male	Asian	40	172	70	1	126	5.65	72	14.2	43.6	0	0	0	0	1	0	0	1	0	1	0	5	3.5	2	GG	CT	TT	CT	GT
Training	TAM0438	XiangYa	male	Asian	39	171	69	0	134	8.67	125	22.8	47.6	1	0	1	0	1	1	0	1	1	1	1	8	3.5	2	AG	CC	CC/CT	CC	GG
Training	TAM0439	XiangYa	male	Asian	22	162	54	1	110	7.89	103	9.5	48	1	0	0	0	1	0	0	0	1	0	1	5	3.5	2	GG	CT	TT	TT	GT
Training	TAM0440	XiangYa	male	Asian	34	176	50	0	138	15.38	89	12.1	44.8	0	0	0	0	0	1	0	1	0	1	0	7	3.5	2	AG	CT	TT	CC	GG
Training	TAM0441	BeiJing	female	Asian	65	167	56	0	134	4.96	95	7.9	NA	0	0	NA	NA	0	0	NA	0	1	NA	NA	5	3.5	2	GG	CC	TT	CT	GG
Training	TAM0442	XiangYa	male	Asian	39	163	50	1	152	6.24	52	18	47.5	1	0	1	0	1	0	0	1	0	1	0	6	3.5	2	GG	CC	TT	CT	GG
Training	TAM0443	BeiJing	male	Asian	35	172	76	0	NA	NA	NA	NA	NA	0	0	NA	NA	0	0	NA	0	0	NA	NA	4	3.5	2	AG	CC	TT	TT	GT
Training	TAM0444	XiangYa	female	Asian	16	155	43	1	142	6.83	95	12.7	47.4	1	0	0	0	1	1	1	0	0	1	0	5	3.5	2	AG	CT	TT	CT	GT
Training	TAM0445	ZhenZhou	male	Asian	22	NA	47	0	NA	NA	NA	NA	NA	NA	NA	1	NA	1	1	0	0	1	1	0	6	3.5	2	AG	CC	TT	CC	GG
Training	TAM0446	BeiJing	male	Asian	47	NA	NA	0	90	5.7	220	10.03	NA	0	0	NA	NA	1	1	NA	1	0	NA	NA	6	3.5	2	GG	CT	TT	CT	TT
Training	TAM0447	XiangYa	male	Asian	28	172	68	1	106	4.28	1155	9.2	45	1	0	1	0	1	0	0	1	1	1	0	5	3.5	2	GG	CT	TT	CT	GT
Training	TAM0448	XiangYa	male	Asian	38	172	59	0	161	8.68	82	19.3	49.1	1	0	0	0	1	1	1	1	0	1	0	5	3.5	2	AG	TT	TT	TT	GT
Training	TAM0449	XiangYa	male	Asian	45	165	63	0	122	5.42	607	14.3	33.1	1	1	0	0	1	0	1	1	1	1	0	6	3.5	2	GG	CT	TT	CT	GT
Training	TAM0450	BeiJing	female	Asian	44	155	42	0	NA	NA	NA	NA	NA	1	0	NA	NA	0	0	NA	0	0	NA	NA	NA	3.5	2	AG	CT	TT	CT	GT
Training	TAM0451	ZhenZhou	NA	Asian	47	NA	NA	1	NA	NA	NA	NA	NA	1	NA	NA	NA	0	1	0	1	1	1	0	6	3.5	2	GG	TT	TT	TT	TT
Training	TAM0452	XiangYa	male	Asian	59	165	65	0	147	6.93	125	23.4	51.3	0	0	0	0	1	1	0	0	1	1	0	5	3.5	2	AG	CT	TT	CT	TT
Training	TAM0453	XiangYa	female	Asian	47	156	44	0	126	6.88	129	10	48.8	1	0	0	0	1	0	0	0	0	1	0	6	3.5	2	GG	TT	TT	TT	TT
Training	TAM0454	ZhenZhou	male	Asian	29	NA	NA	1	NA	NA	NA	NA	NA	1	NA	1	NA	0	1	0	1	1	1	0	7	3.5	2	GG	CT	TT	CT	NA
Training	TAM0455	XiangYa	male	Asian	23	168	57	1	92	13.72	159	15.5	31.8	1	0	1	1	1	1	1	0	1	0	0	6	3.5	2	GG	TT	TT	TT	TT
Training	TAM0456	XiangYa	male	Asian	29	170	61	1	125	7.6	141	15.6	48.9	1	0	1	0	1	1	0	1	0	1	0	6	3.5	2	GG	CT	TT	CT	GT
Training	TAM0457	ZhenZhou	male	Asian	26	NA	NA	1	NA	NA	NA	NA	NA	NA	NA	1	NA	0	1	0	0	1	1	0	9	3.5	2	AG	CT	TT	CT	NA
Training	TAM0458	BeiJing	male	Asian	21	NA	NA	0	103	10.6	79	10.9	NA	0	0	NA	NA	0	0	NA	0	0	NA	NA	4	3.5	2	GG	CC	TT	CT	GG
Training	TAM0459	XiangYa	male	Asian	NA	168	60	1	131	10.69	92	19.6	47.3	1	0	1	0	1	1	0	0	0	1	0	5	3.5	2	AG	CT	TT	CT	TT
Training	TAM0460	XiangYa	female	Asian	50	155	50	0	87	5.97	1141	6.4	39.4	0	0	0	0	1	0	0	1	0	1	1	6	3.5	2	GG	CC	TT	CT	GT
Training	TAM0461	ZhenZhou	male	Asian	34	NA	NA	0	NA	NA	NA	NA	NA	NA	NA	1	NA	0	0	1	1	0	1	0	7	3.5	2	GG	CT	TT	TT	GT
Training	TAM0462	XiangYa	male	Asian	18	170	60	0	108	10.2	890	12.6	35.6	0	0	0	0	1	1	0	1	0	1	0	8	3.5	2	GG	CC	TT	TT	GG
Training	TAM0463	BeiJing	female	Asian	46	156	40	0	86	6	129	11.7	NA	1	0	NA	NA	0	0	NA	0	0	NA	NA	2	3.5	2	AG	CT	TT	TT	GT
Training	TAM0464	XiangYa	male	Asian	44	160	70	1	124	10.47	43	13.5	45.4	1	0	0	0	1	0	0	1	0	0	0	5	3.5	2	AG	CC	TT	CT	GG
Training	TAM0465	XiangYa	female	Asian	39	153	44	0	113	7.82	1020	7.4	47.2	1	0	1	0	1	0	1	1	0	1	0	5	3.5	2	AG	CC	TT	CT	GG
Training	TAM0466	BeiJing	male	Asian	28	173	60	0	NA	NA	NA	NA	NA	0	0	NA	NA	0	0	NA	0	0	NA	NA	NA	3.5	2	GG	CC	TT	TT	GT
Training	TAM0467	XiangYa	male	Asian	38	163	NA	0	85	6.86	1000	35.4	NA	1	0	1	0	1	0	0	1	0	0	0	5	3.5	2	AG	TT	TT	TT	TT
Training	TAM0468	XiangYa	female	Asian	47	156	44	0	110	6.67	1192	3	26.3	1	0	0	0	1	0	0	0	0	0	1	4	3.5	2	GG	TT	TT	TT	TT
Training	TAM0469	XiangYa	male	Asian	53	169	60	0	93	6.76	443	8.7	43.9	1	0	1	0	1	1	1	1	0	1	0	5	3.5	2	GG	TT	TT	TT	TT
Training	TAM0470	XiangYa	female	Asian	25	147	52	0	142	14.54	107	8.8	45.4	1	0	1	0	1	1	0	1	0	1	1	6	3.5	2	GG	CC	TT	TT	GG
Training	TAM0471	XiangYa	male	Asian	32	NA	NA	1	109	5.36	1799	9.4	47.7	1	0	1	0	0	1	0	0	0	1	0	6	3.5	2	GG	TT	CC/CT	CT	TT
Training	TAM0472	XiangYa	female	Asian	40	158	58	1	121	5.69	931	8.2	39.4	1	0	1	0	1	1	0	1	0	1	0	6	3.5	2	GG	CC	TT	TT	GG
Training	TAM0473	XiangYa	male	Asian	45	165	56	1	115	9.79	87	9.8	43.2	1	0	0	0	1	0	0	1	0	1	1	6	3.5	2	AG	CC	TT	CT	GG
Training	TAM0474	XiangYa	male	Asian	40	170	59	0	92	6.62	1273	13.7	41.1	1	0	1	0	1	1	0	1	0	1	0	4	3.5	2	GG	CT	TT	TT	GT
Training	TAM0475	XiangYa	female	Asian	19	165	61	1	165	6.16	91	26.3	48.5	1	0	1	0	1	1	0	1	1	0	0	6	3.5	2	AG	CT	TT	CT	GT
Training	TAM0476	ZhenZhou	male	Asian	45	NA	NA	1	NA	NA	NA	NA	NA	1	NA	1	NA	0	1	0	1	0	1	0	4	3.5	2	GG	CT	TT	CT	GT
Training	TAM0477	XiangYa	male	Asian	34	174	70	0	108	6.5	1381	10.8	48	1	0	1	1	1	1	0	1	0	1	1	6	3.5	2	GG	CC	CC/CT	CT	GG
Training	TAM0478	BeiJing	female	Asian	41	NA	NA	0	79	5.7	NA	NA	NA	0	0	NA	NA	0	1	NA	0	0	NA	NA	6	3.5	2	GG	TT	TT	TT	TT
Training	TAM0479	XiangYa	female	Asian	31	140	56	1	179	9.6	125	16.4	49.3	1	0	1	0	1	0	1	1	0	1	1	6	3.5	2	AG	CT	TT	CT	GT
Training	TAM0480	ZhenZhou	male	Asian	43	NA	86	0	NA	NA	NA	NA	NA	NA	NA	1	NA	1	1	1	1	1	1	1	4	3.5	2	GG	TT	TT	TT	TT
Training	TAM0481	XiangYa	male	Asian	38	170	67	1	119	5.46	694	20.2	45.2	1	0	1	0	1	1	0	1	1	1	1	6	3.5	2	AG	CT	CC/CT	CT	TT
Training	TAM0482	XiangYa	male	Asian	38	176	59	1	145	13.4	NA	NA	NA	1	0	1	0	1	1	0	0	0	1	0	5	3.5	2	AG	CC	TT	CC	GG
Training	TAM0483	XiangYa	male	Asian	27	170	55	0	131	5.5	85	11.7	44	1	0	1	0	1	0	1	1	0	1	0	7	3.5	2	GG	CC	TT	TT	GG
Training	TAM0484	XiangYa	female	Asian	45	178	70	1	156	8.2	112	20.5	53.1	1	0	1	0	1	1	0	0	0	1	0	5	3.5	2	GG	TT	CC/CT	CT	TT
Training	TAM0485	XiangYa	male	Asian	21	165	57	1	135	7.2	79	17.3	45	1	0	1	0	0	1	0	0	1	1	1	6	3.5	2	AG	CT	TT	CT	GT
Training	TAM0486	XiangYa	male	Asian	26	168	50	0	146	11.31	106	15.2	47.8	0	0	0	0	1	0	1	1	0	1	0	6	3.5	2	GG	CC	CC/CT	CT	GG
Training	TAM0487	XiangYa	female	Asian	30	162	43	1	87	4.25	1282	4.6	40	1	0	1	0	1	1	0	1	1	1	0	6	3.5	2	GG	TT	TT	TT	TT
Training	TAM0488	XiangYa	female	Asian	40	156	56	1	NA	NA	NA	NA	NA	0	0	0	0	1	1	0	0	0	1	1	6	3.5	2	AG	CC	TT	CT	GG
Training	TAM0489	BeiJing	male	Asian	54	160	54	0	144	7.9	175	12.5	NA	1	0	NA	NA	0	0	NA	0	0	NA	NA	4	4	3	AA	CT	TT	TT	GT
Training	TAM0490	XiangYa	male	Asian	40	168	71	1	81	8.3	552	NA	36	1	0	1	0	1	0	1	1	0	1	1	6	4	3	GG	CC	TT	TT	GT
Training	TAM0491	XiangYa	female	Asian	36	NA	NA	1	130	11.03	1183	5.8	48	1	0	1	0	1	1	1	1	0	1	0	6	4	3	GG	CT	TT	TT	GT
Training	TAM0492	ZhenZhou	male	Asian	24	NA	NA	1	NA	NA	NA	NA	NA	NA	NA	1	NA	1	0	1	1	0	1	1	6	4	3	AG	CT	TT	CT	GG
Training	TAM0493	XiangYa	male	Asian	35	170	88	0	113	9.25	1375	7	34.7	1	0	0	0	1	1	0	1	1	1	0	6	4	3	AG	CC	TT	CT	GG
Training	TAM0494	XiangYa	male	Asian	30	170	58	1	114	8.6	169	7.9	43.3	1	1	1	0	1	0	0	0	0	1	0	6	4	3	GG	CT	TT	CT	GT
Training	TAM0495	ZhenZhou	male	Asian	48	NA	NA	1	NA	NA	NA	NA	NA	NA	NA	1	NA	1	0	1	1	0	1	0	6	4	3	AG	CC	TT	CT	GT
Training	TAM0496	BeiJing	male	Asian	43	NA	63	0	115	11.1	214	7	NA	1	0	NA	NA	0	0	NA	0	0	NA	NA	4	4	3	AG	CT	TT	CC	GG
Training	TAM0497	BeiJing	male	Asian	32	NA	NA	0	74	7.5	137	15.1	NA	1	1	NA	NA	0	0	NA	0	0	NA	NA	4	4	3	GG	CT	TT	TT	GT
Training	TAM0498	BeiJing	male	Asian	42	NA	NA	0	113	11.3	231	7.7	NA	0	0	NA	NA	0	0	NA	0	0	NA	NA	NA	4	3	AG	CC	TT	CT	GG
Training	TAM0499	XiangYa	female	Asian	42	164	65	0	83	4.35	225	81	39	1	0	0	0	1	1	0	1	0	1	0	4	4	3	GG	CT	TT	CT	GT
Training	TAM0500	BeiJing	male	Asian	47	156	50	0	NA	NA	NA	NA	NA	1	0	NA	NA	0	0	NA	0	0	NA	NA	NA	4	3	GG	CT	TT	TT	GT
Training	TAM0501	XiangYa	female	Asian	30	156	48	0	117	6.75	121	12.4	NA	1	0	0	0	0	0	0	0	0	0	0	7	4	3	AG	CC	TT	CT	GG
Training	TAM0502	BeiJing	male	Asian	36	NA	NA	0	97	12.43	117	6.2	NA	0	0	NA	NA	0	0	NA	0	0	NA	NA	6	4	3	AG	CT	TT	TT	GT
Training	TAM0503	XiangYa	female	Asian	20	154	43	1	151	9.6	94	9.9	49.2	1	0	0	0	1	0	0	0	0	1	0	4	4	3	AG	CT	TT	TT	TT
Training	TAM0504	BeiJing	male	Asian	62	171	80	0	88	7	154	8.4	NA	1	1	NA	NA	0	0	NA	0	0	NA	NA	7	4	3	GG	CC	TT	CT	GG
Training	TAM0505	XiangYa	male	Asian	25	178	83	1	NA	NA	NA	NA	NA	1	0	0	0	0	1	0	0	0	1	0	4	4	3	GG	CC	TT	CT	GG
Training	TAM0506	ZhenZhou	male	Asian	22	NA	NA	0	NA	NA	NA	NA	NA	NA	NA	NA	NA	1	1	1	1	1	0	0	6	4	3	AG	CC	TT	CT	GG
Training	TAM0507	ZhenZhou	male	Asian	27	NA	NA	0	NA	NA	NA	NA	NA	1	NA	NA	NA	1	0	1	1	1	1	0	8	4	3	AG	CT	TT	TT	TT
Training	TAM0508	XiangYa	male	Asian	35	169	57	0	146	9.8	86	10.5	48.7	1	0	0	0	0	0	0	0	0	0	0	6	4	3	AG	CC	TT	CT	GG
Training	TAM0509	XiangYa	female	Asian	NA	NA	NA	0	NA	NA	NA	NA	NA	0	0	0	0	1	1	0	1	1	1	1	6	4	3	GG	CT	TT	CT	TT
Training	TAM0510	XiangYa	male	Asian	37	169	69	1	150	7.15	83	12.8	45	1	0	1	0	1	1	0	1	0	1	1	6	4	3	GG	CT	TT	CT	TT
Training	TAM0511	BeiJing	male	Asian	41	NA	NA	0	NA	NA	NA	NA	NA	1	0	NA	NA	0	0	NA	0	0	NA	NA	NA	4	3	AA	CT	TT	CT	TT
Training	TAM0512	BeiJing	male	Asian	38	165	68	0	100	8.8	230	8.6	NA	0	0	NA	NA	0	1	NA	0	0	NA	NA	4	4	3	AG	CT	TT	TT	TT
Training	TAM0513	XiangYa	male	Asian	37	170	66	1	98	4.75	1631	6.3	33.8	1	0	1	0	1	0	0	0	0	1	0	8	4	3	AG	TT	TT	TT	TT
Training	TAM0514	XiangYa	male	Asian	30	170	61	1	84	4.6	1176	7.6	37.8	1	0	1	0	1	1	1	1	1	1	0	6	4	3	AG	CC	TT	CC	GG
Training	TAM0515	BeiJing	female	Asian	20	NA	48	1	108	11.62	82	11.2	NA	0	0	NA	NA	0	0	NA	0	0	NA	NA	6	4	3	GG	CT	TT	TT	GT
Training	TAM0516	XiangYa	male	Asian	31	171	73	1	165	12.86	134	NA	NA	1	0	0	0	1	1	0	1	0	1	1	4	4	3	GG	CC	TT	CT	GG
Training	TAM0517	XiangYa	female	Asian	NA	158	54	1	128	6.05	81	16.8	47.6	1	0	1	0	0	0	0	0	0	0	0	5	4	3	GG	CT	TT	TT	GT
Training	TAM0518	XiangYa	female	Asian	24	NA	NA	1	116	7.98	1033	7.5	47	1	0	0	0	1	1	0	1	1	1	1	4	4	3	AG	CT	TT	TT	GT
Training	TAM0519	XiangYa	male	Asian	28	164	49	1	180	6.53	87	23.7	51.3	1	0	0	0	1	1	0	1	1	1	0	5	4	3	AG	CT	TT	TT	GT
Training	TAM0520	BeiJing	male	Asian	36	NA	NA	0	73	4.8	738	14.5	NA	0	0	NA	NA	0	0	NA	0	0	NA	NA	3	4	3	GG	TT	TT	TT	GT
Training	TAM0521	BeiJing	male	Asian	56	NA	NA	0	90	7.5	275	7.2	NA	0	0	NA	NA	0	0	NA	0	0	NA	NA	6	4	3	GG	CC	TT	TT	GT
Training	TAM0522	BeiJing	male	Asian	40	NA	NA	1	NA	NA	NA	NA	NA	0	0	NA	NA	0	0	NA	0	0	NA	NA	NA	4	3	AA	CC	TT	CC	GG
Training	TAM0523	ZhenZhou	male	Asian	28	NA	58	1	NA	NA	NA	NA	NA	NA	NA	1	NA	0	1	0	1	1	1	0	6	4	3	NA	CT	NA	NA	GT
Training	TAM0524	BeiJing	male	Asian	66	NA	NA	0	90	8.5	86	8.5	NA	0	0	NA	NA	1	0	NA	1	0	NA	NA	6	4	3	GG	CC	TT	TT	GT
Training	TAM0525	XiangYa	male	Asian	45	170	61	0	NA	NA	NA	NA	NA	1	0	1	0	0	1	0	1	0	1	0	6	4	3	AG	CT	TT	TT	GT
Training	TAM0526	ZhenZhou	NA	Asian	41	NA	NA	0	NA	NA	NA	NA	NA	NA	NA	NA	NA	0	0	0	0	0	0	0	6	4	3	AG	CT	TT	TT	NA
Training	TAM0527	BeiJing	female	Asian	21	162	42	1	NA	NA	NA	NA	NA	0	0	NA	NA	0	0	NA	0	0	NA	NA	NA	4	3	GG	CC	TT	CT	GG
Training	TAM0528	XiangYa	male	Asian	32	170	59	1	90	4.48	775	7.2	38.9	1	0	1	0	1	1	0	1	1	1	0	4	4	3	GG	CT	TT	TT	GT
Training	TAM0529	XiangYa	male	Asian	28	178	72	0	153	8.4	89	12.2	44.8	1	0	1	0	1	1	1	0	0	1	0	6	4	3	GG	CC	TT	TT	TT
Training	TAM0530	BeiJing	male	Asian	51	NA	NA	0	87	6.3	136	6.77	NA	0	0	NA	NA	1	1	NA	1	1	NA	NA	7	4	3	GG	CC	TT	CC	GG
Training	TAM0531	XiangYa	male	Asian	35	160	55	1	171	7.02	76	11.4	46.9	1	0	0	0	1	1	1	1	0	1	0	6	4	3	AG	CC	TT	TT	GG
Training	TAM0532	ZhenZhou	NA	Asian	NA	NA	NA	0	NA	NA	NA	NA	NA	NA	NA	NA	NA	0	0	1	0	0	1	0	6	4	3	NA	NA	NA	NA	NA
Training	TAM0533	ZhenZhou	male	Asian	35	NA	NA	0	NA	NA	NA	NA	NA	1	NA	NA	NA	0	1	1	1	0	1	0	6	4	3	AG	NA	NA	NA	NA
Training	TAM0534	BeiJing	female	Asian	35	NA	NA	0	59	5.4	122	4.6	NA	0	0	NA	NA	0	0	NA	0	0	NA	NA	4	4	3	AG	CC	TT	CT	GG
Training	TAM0535	ZhenZhou	male	Asian	55	NA	59	0	NA	NA	NA	NA	NA	NA	NA	1	NA	1	0	1	1	0	1	0	6	4	3	NA	CC	TT	CT	GG
Training	TAM0536	XiangYa	male	Asian	30	168	45	1	111	5.9	59	10.6	43.9	1	0	0	0	1	0	1	0	0	1	0	4	4	3	GG	CC	CC/CT	CT	GG
Training	TAM0537	ZhenZhou	male	Asian	34	NA	NA	1	NA	NA	NA	NA	NA	NA	NA	1	NA	0	1	1	0	0	1	0	7	4	3	NA	CT	TT	CT	GT
Training	TAM0538	XiangYa	male	Asian	28	165	51	1	146	5.67	634	7.4	39.9	1	0	1	0	1	0	0	1	0	1	0	4	4	3	AG	CC	TT	CT	GT
Training	TAM0539	BeiJing	male	Asian	38	173	65	0	142	8	135	16	NA	0	0	NA	NA	0	0	NA	0	0	NA	NA	3	4	3	AG	CC	TT	TT	GG
Training	TAM0540	ZhenZhou	male	Asian	34	NA	NA	1	NA	NA	NA	NA	NA	NA	NA	1	NA	1	1	1	0	0	0	0	7	4	3	AA	NA	NA	NA	NA
Training	TAM0541	XiangYa	female	Asian	33	160	50	1	166	6.81	123	12.9	48.2	0	0	0	0	1	0	0	0	0	1	0	4	4	3	AG	CC	TT	CC	GG
Training	TAM0542	ZhenZhou	male	Asian	NA	NA	NA	0	NA	NA	NA	NA	NA	NA	NA	1	NA	1	1	0	0	0	0	0	8	4	3	AA	CC	TT	CT	GG
Training	TAM0543	XiangYa	female	Asian	29	NA	NA	1	76	3.4	1225	6.2	38.1	1	0	1	0	1	0	1	0	0	1	0	6	4	3	AG	CC	TT	TT	TT
Training	TAM0544	BeiJing	male	Asian	38	172	50	0	NA	NA	NA	NA	NA	0	0	NA	NA	0	0	NA	0	0	NA	NA	3	4	3	AG	CT	TT	CT	TT
Training	TAM0545	BeiJing	male	Asian	65	NA	NA	0	118	16	94	6.63	NA	0	0	NA	NA	1	0	NA	0	0	NA	NA	2	4	3	GG	CT	TT	TT	GT
Training	TAM0546	XiangYa	female	Asian	28	168	49	0	90	4.25	1543	2.8	35.5	1	0	0	0	0	0	1	1	0	1	1	4	4	3	AG	CC	TT	CT	GG
Training	TAM0547	XiangYa	male	Asian	27	170	61	1	101	5.3	57	9.7	40.7	1	0	0	0	1	1	0	1	1	1	0	6	4	3	GG	CC	CC/CT	CT	GG
Training	TAM0548	XiangYa	male	Asian	21	168	59	1	92	4.54	1337	8.9	47.4	1	0	1	0	1	1	0	1	1	1	0	6	4	3	AG	CT	TT	TT	GT
Training	TAM0549	XiangYa	male	Asian	32	165	65	0	108	7.9	136	9.3	42	1	0	1	0	1	1	0	1	0	0	0	5	4	3	GG	CT	CC/CT	CT	TT
Training	TAM0550	XiangYa	male	Asian	37	147	70	1	148	9.5	132	10.8	53.3	1	0	0	0	1	0	0	1	0	0	0	8	4	3	GG	CT	TT	CC	GG
Training	TAM0551	XiangYa	male	Asian	37	164	49	1	100	3.88	760	3.8	38.3	1	0	0	0	1	0	0	0	0	1	0	7	4	3	GG	TT	TT	TT	TT
Training	TAM0552	XiangYa	male	Asian	22	168	51	1	141	7.61	98	24	46.9	1	0	0	0	1	0	0	0	0	1	0	6	4	3	AG	CC	TT	TT	GG
Training	TAM0553	XiangYa	male	Asian	41	170	74	0	162	6.2	114	23	49.7	1	0	1	0	1	1	0	1	0	1	0	6	4	3	AG	CT	CC/CT	CC	GG
Training	TAM0554	XiangYa	male	Asian	39	165	58	1	146	9.2	104	13.1	48	0	0	0	0	1	0	1	0	0	1	1	5	4	3	AG	CC	TT	CT	GG
Training	TAM0555	ZhenZhou	male	Asian	18	NA	NA	1	NA	NA	NA	NA	NA	NA	NA	1	NA	1	1	1	1	1	0	0	7	4	3	AG	TT	TT	TT	GT
Training	TAM0556	XiangYa	male	Asian	37	170	65	1	49	4.68	743	6.4	35.4	1	0	0	0	0	0	0	0	0	1	0	6	4	3	AG	CC	TT	CC	GG
Training	TAM0557	XiangYa	female	Asian	58	171	51	0	132	6.48	67	13.7	44	1	0	1	1	1	0	0	1	0	1	0	6	4	3	AG	CC	CC/CT	TT	GT
Training	TAM0558	XiangYa	male	Asian	21	174	72	1	151	6.74	115	17.6	46.1	1	0	1	0	1	1	0	1	1	1	0	6	4	3	AG	CT	TT	CT	GT
Training	TAM0559	BeiJing	male	Asian	49	170	74	0	NA	NA	NA	NA	NA	0	0	NA	NA	0	0	NA	0	0	NA	NA	NA	4	3	GG	CC	TT	CT	GG
Training	TAM0560	XiangYa	female	Asian	48	160	50	1	154	12.34	95	12.9	48.8	0	0	0	0	1	1	1	0	0	1	0	5	4	3	AG	TT	CC/CT	TT	TT
Training	TAM0561	BeiJing	male	Asian	38	NA	61	0	NA	NA	NA	NA	NA	1	0	NA	NA	0	0	NA	0	0	NA	NA	NA	4	3	AA	CT	TT	TT	TT
Training	TAM0562	XiangYa	male	Asian	25	168	58	1	75	6.25	753	6.2	46.7	1	0	1	0	1	0	0	1	0	1	0	6	4	3	AG	TT	TT	TT	TT
Training	TAM0563	XiangYa	male	Asian	39	168	52	1	127	6.11	995	10.6	43.9	1	0	1	0	1	0	1	0	0	1	0	6	4	3	AG	TT	TT	TT	TT
Training	TAM0564	BeiJing	female	Asian	42	160	45	0	NA	NA	NA	NA	NA	0	0	NA	NA	0	0	NA	0	0	NA	NA	NA	4	3	GG	CT	TT	TT	GT
Training	TAM0565	XiangYa	male	Asian	28	168	49	0	129	7.2	139	13	45.3	1	0	1	0	1	0	1	1	0	1	1	4	4	3	AG	CC	TT	CT	GG
Training	TAM0566	XiangYa	female	Asian	31	150	48	0	143	11.3	103	14.2	45.6	1	0	1	0	1	0	0	0	0	1	0	6	4	3	AG	CT	TT	CT	GT
Training	TAM0567	ZhenZhou	male	Asian	24	NA	NA	0	NA	NA	NA	NA	NA	NA	NA	NA	NA	0	0	0	1	0	0	0	6	4	3	AG	TT	TT	TT	TT
Training	TAM0568	BeiJing	male	Asian	24	168	66	1	NA	NA	NA	NA	NA	0	0	NA	NA	0	0	NA	0	0	NA	NA	NA	4	3	GG	CT	TT	TT	GT
Training	TAM0569	XiangYa	male	Asian	37	150	68	1	143	12.21	129	12.8	50.6	1	0	1	0	0	0	0	0	0	0	0	8	4	3	AG	CT	CC/CT	CT	TT
Training	TAM0570	BeiJing	male	Asian	45	NA	NA	0	68	5.5	78	5.8	NA	0	0	NA	NA	0	1	NA	0	0	NA	NA	7	4	3	AG	CC	TT	CT	GG
Training	TAM0571	BeiJing	male	Asian	34	NA	NA	0	NA	NA	NA	NA	NA	0	0	NA	NA	0	0	NA	0	0	NA	NA	NA	4	3	GG	CC	TT	CT	GT
Training	TAM0572	XiangYa	female	Asian	33	158	46	0	116	10.62	105	3.4	49.3	1	0	0	0	1	0	0	1	0	1	0	5	4	3	GG	CT	TT	CT	GT
Training	TAM0573	XiangYa	female	Asian	38	159	52	0	138	4.6	137	9.5	50.6	1	0	0	0	1	1	0	1	0	1	1	6	4	3	AA	CT	CC/CT	CT	TT
Training	TAM0574	BeiJing	female	Asian	49	156	52.5	0	107	6.9	109	9.6	NA	0	0	NA	NA	0	0	NA	0	0	NA	NA	3	4	3	AG	CT	TT	CT	TT
Training	TAM0575	BeiJing	male	Asian	39	159	55	0	92	5.85	185	6.8	NA	0	0	NA	NA	0	0	NA	0	0	NA	NA	4	4	3	GG	CT	TT	CT	TT
Training	TAM0576	ZhenZhou	male	Asian	39	NA	NA	1	NA	NA	NA	NA	NA	1	NA	1	NA	1	0	0	1	0	1	0	8	4	3	GG	TT	TT	TT	TT
Training	TAM0577	XiangYa	male	Asian	17	165	52	0	106	9.3	82	NA	NA	0	0	0	0	1	1	0	0	0	1	0	6	4	3	AG	CT	TT	CT	GT
Training	TAM0578	BeiJing	male	Asian	31	163	60	0	NA	NA	NA	NA	NA	1	0	NA	NA	1	0	NA	0	0	NA	NA	4	4	3	AG	CT	TT	TT	GT
Training	TAM0579	XiangYa	female	Asian	26	150	49	1	92	3.56	1072	7.7	38	0	0	1	0	1	1	0	1	0	1	0	5	4	3	GG	TT	TT	TT	TT
Training	TAM0580	XiangYa	male	Asian	37	164	60	1	85	5.52	268	6.2	35.4	1	0	0	0	1	0	0	0	0	1	0	6	4	3	AG	CT	TT	CT	GG
Training	TAM0581	XiangYa	male	Asian	28	170	NA	1	126	9.37	135	14	52.6	0	0	0	1	1	0	1	0	1	1	1	5	4	3	AG	CT	CC/CT	CT	GT
Training	TAM0582	XiangYa	female	Asian	43	158	53	1	NA	NA	NA	NA	NA	1	0	0	1	1	0	0	1	0	0	1	5	4	3	AG	TT	TT	TT	TT
Training	TAM0583	XiangYa	male	Asian	30	172	55	1	94	4.98	163	8.4	47.6	1	0	0	0	1	0	0	0	1	0	1	5	4	3	GG	CC	TT	TT	GG
Training	TAM0584	ZhenZhou	male	Asian	23	NA	NA	1	NA	NA	NA	NA	NA	NA	NA	NA	NA	1	1	0	1	0	0	0	8	4	3	AG	CT	TT	TT	GT
Training	TAM0585	XiangYa	female	Asian	42	NA	NA	1	127	3.88	1101	17.4	35.3	1	0	1	0	1	1	1	1	0	1	0	5	4	3	AG	TT	TT	TT	TT
Training	TAM0586	XiangYa	male	Asian	30	NA	NA	1	128	14.03	135	13.7	38.7	1	0	0	0	1	1	1	1	0	1	0	4	4	3	GG	CT	TT	TT	GT
Training	TAM0587	BeiJing	male	Asian	34	168	49	1	138	7.6	159	7.5	NA	1	0	NA	NA	0	0	NA	0	0	NA	NA	4	4	3	AG	CC	TT	CT	GG
Training	TAM0588	XiangYa	male	Asian	27	165	66	1	130	11.03	1183	5.8	48	0	0	1	0	1	1	0	1	0	0	1	6	4	3	GG	CC	TT	TT	GT
Training	TAM0589	XiangYa	female	Asian	26	152	45	1	90	6.01	681	6.9	32.4	1	0	1	0	1	1	0	0	1	1	0	6	4	3	AG	CC	TT	CC	GG
Training	TAM0590	XiangYa	male	Asian	26	NA	60	1	136	15.31	134	18.4	48	1	0	0	0	1	0	1	0	0	1	0	5	4	3	GG	CC	TT	CC	GG
Training	TAM0591	ZhenZhou	male	Asian	7	NA	20	0	NA	NA	NA	NA	NA	NA	NA	1	NA	0	0	1	1	0	1	1	5	4	3	AG	CT	TT	TT	GT
Training	TAM0592	XiangYa	male	Asian	22	165	71	1	130	9.9	181	9.2	37.8	1	0	0	0	1	0	0	1	0	1	0	6	4	3	AG	CT	TT	TT	TT
Training	TAM0593	XiangYa	male	Asian	57	154	54	1	138	4.61	53	16	47.3	1	0	0	0	1	1	0	1	0	1	1	6	4	3	AG	CC	TT	CT	GG
Training	TAM0594	ZhenZhou	male	Asian	26	NA	NA	0	NA	NA	NA	NA	NA	NA	NA	1	NA	1	1	0	1	0	0	1	7	4	3	NA	NA	NA	NA	NA
Training	TAM0595	XiangYa	female	Asian	34	158	59	1	128	3.6	174	9.9	52.3	1	0	1	0	1	0	0	1	0	1	0	5	4	3	GG	CT	TT	TT	GT
Training	TAM0596	XiangYa	male	Asian	47	172	73	0	119	5.47	738	6.4	39.3	0	0	0	0	1	0	0	1	0	1	0	4	4	3	GG	CT	TT	CT	TT
Training	TAM0597	XiangYa	female	Asian	42	NA	NA	0	117	10.66	982	10.2	50.4	1	0	1	0	1	0	1	1	1	1	1	6	4	3	AG	CT	TT	CT	GT
Training	TAM0598	XiangYa	female	Asian	34	NA	NA	1	84	7.87	770	8.5	45.8	1	0	0	0	1	0	0	0	0	1	0	5	4	3	GG	TT	CC/CT	CT	GT
Training	TAM0599	BeiJing	male	Asian	47	NA	62	0	122	11.2	145	9.78	NA	0	0	NA	NA	0	1	NA	0	1	NA	NA	6	4	3	GG	CT	TT	TT	GT
Training	TAM0600	XiangYa	male	Asian	34	160	NA	1	131	5.66	150	8.7	49.8	0	0	0	0	1	1	0	1	0	1	0	5	4	3	AG	CT	TT	CT	TT
Training	TAM0601	XiangYa	female	Asian	54	156	49	0	83	5.2	836	6.8	44.3	1	0	1	0	1	1	0	1	0	1	0	8	4	3	GG	TT	TT	TT	TT
Training	TAM0602	BeiJing	female	Asian	35	165	41	1	142	7.1	85	8.8	NA	1	0	NA	NA	0	1	NA	0	0	NA	NA	2	4	3	AA	CC	TT	CT	GG
Training	TAM0603	BeiJing	male	Asian	40	168	52	1	NA	NA	96	NA	NA	0	0	NA	NA	0	0	NA	0	0	NA	NA	3	4	3	AG	CC	TT	CT	GG
Training	TAM0604	XiangYa	female	Asian	19	NA	NA	1	125	5.67	771	4.7	43.1	1	0	1	0	1	1	0	0	0	1	1	7	4	3	GG	CC	TT	CC	GG
Training	TAM0605	XiangYa	female	Asian	51	160	61	0	130	6.39	72	8.6	42.4	1	0	1	0	1	0	1	0	0	1	1	4	4	3	AG	CT	TT	TT	GT
Training	TAM0606	ZhenZhou	male	Asian	50	NA	NA	1	NA	NA	NA	NA	NA	1	NA	1	NA	0	1	0	1	0	0	0	10	4	3	AG	CC	TT	TT	GG
Training	TAM0607	ZhenZhou	female	Asian	24	NA	55	1	NA	NA	NA	NA	NA	NA	NA	1	NA	1	1	1	1	1	1	0	NA	4	3	GG	CT	TT	CT	GT
Training	TAM0608	XiangYa	female	Asian	47	150	51	0	75	9	502	5.4	35.2	1	0	0	0	1	1	1	1	0	1	1	6	4	3	GG	CT	TT	TT	GT
Training	TAM0609	XiangYa	male	Asian	44	165	67	0	88	15	495	8.6	36.2	1	0	1	0	1	1	1	1	0	1	0	5	4	3	AA	CT	CC/CT	CT	TT
Training	TAM0610	XiangYa	male	Asian	39	173	88	1	122	9.8	733	6.7	46.2	1	0	1	0	1	1	0	1	0	1	0	5	4	3	AG	CT	CC/CT	CC	GG
Training	TAM0611	XiangYa	female	Asian	39	161	52	1	127	7.2	123	16.8	45.6	1	0	0	0	1	1	0	0	1	1	0	5	4	3	AG	CC	TT	CC	GG
Training	TAM0612	ZhenZhou	male	Asian	34	NA	NA	1	NA	NA	NA	NA	NA	1	NA	NA	NA	0	0	0	0	0	0	0	6	4	3	AG	CC	TT	CT	GG
Training	TAM0613	XiangYa	female	Asian	30	167	46	0	38	8.9	279	12.3	47.2	1	0	1	0	1	1	0	0	1	1	0	6	4	3	AG	CT	TT	CT	GT
Training	TAM0614	XiangYa	male	Asian	20	178	63	1	136	6.09	70	11.9	48.6	0	0	0	0	1	0	0	1	0	1	0	6	4	3	AG	CC	TT	CC	GG
Training	TAM0615	XiangYa	male	Asian	40	168	67	1	122	8.43	108	8.9	44.6	1	0	1	0	1	0	1	0	0	1	1	5	4	3	GG	CT	TT	CT	GT
Training	TAM0616	XiangYa	male	Asian	43	168	68	1	142	6.1	143	12.5	47.9	1	0	1	0	1	1	0	1	0	1	0	6	4	3	GG	TT	TT	TT	TT
Training	TAM0617	BeiJing	male	Asian	57	168	70	0	92	12.9	262	20.18	NA	0	0	NA	NA	0	0	NA	0	0	NA	NA	4	4	3	AG	CC	TT	CT	GT
Training	TAM0618	ZhenZhou	male	Asian	37	NA	NA	1	NA	NA	NA	NA	NA	1	NA	1	NA	1	1	1	1	1	1	1	8	4	3	NA	CT	NA	NA	GT
Training	TAM0619	XiangYa	male	Asian	NA	NA	NA	NA	125	7.7	101	6	45.4	1	0	0	0	1	1	0	1	0	0	0	5	4	3	AG	CC	TT	CT	GG
Training	TAM0620	XiangYa	male	Asian	35	153	NA	0	140	8.2	105	11.6	47.4	1	0	1	0	1	1	1	0	0	1	0	6	4	3	AG	CC	TT	CT	GG
Training	TAM0621	ZhenZhou	male	Asian	45	NA	60	0	NA	NA	NA	NA	NA	NA	NA	1	NA	1	1	1	1	1	0	0	9	4	3	AG	CC	TT	CT	GG
Training	TAM0622	XiangYa	male	Asian	40	170	NA	0	125	7.56	92	12.8	46.9	1	0	0	0	1	0	0	0	0	1	0	7	4	3	AG	CT	TT	CT	GT
Training	TAM0623	BeiJing	male	Asian	44	170	56	1	NA	NA	140	10.6	NA	0	0	NA	NA	0	0	NA	0	0	NA	NA	16	4	3	GG	CC	TT	TT	GG
Training	TAM0624	BeiJing	male	Asian	40	178	64.5	0	NA	6.8	220	6.4	NA	1	0	NA	NA	0	1	NA	0	1	NA	NA	4	4	3	AG	TT	TT	TT	TT
Training	TAM0625	XiangYa	NA	Asian	36	155	60	1	106	7.9	75	NA	NA	1	0	1	0	1	1	1	1	0	0	1	6	4	3	GG	CC	CC/CT	CC	TT
Training	TAM0626	BeiJing	male	Asian	51	170	45	0	95	5.3	121	5.5	NA	0	0	NA	NA	0	0	NA	0	0	NA	NA	4	4	3	GG	CC	CC/CT	TT	GG
Training	TAM0627	XiangYa	female	Asian	24	164	50	1	164	9.04	151	4.8	42.3	1	0	1	0	0	0	0	0	0	0	0	1	4	3	GG	CT	TT	TT	GG
Training	TAM0628	XiangYa	male	Asian	30	165	65	0	140	10.96	129	9.7	40.6	1	0	1	0	1	1	0	1	1	1	0	6	4	3	GG	CT	TT	TT	GT
Training	TAM0629	XiangYa	female	Asian	29	155	56	1	122	6.17	88	14	41.7	0	0	0	0	1	1	1	0	0	0	0	6	4	3	GG	CT	TT	CT	TT
Training	TAM0630	XiangYa	female	Asian	26	176	46	0	72	4.79	1047	6.6	42.9	1	0	1	0	1	0	0	1	0	1	1	6	4	3	GG	CT	TT	TT	GT
Training	TAM0631	XiangYa	male	Asian	34	170	62	0	121	4.4	91	9.5	51.5	1	0	1	0	1	1	0	1	0	0	0	6	4	3	AG	CT	TT	TT	GT
Training	TAM0632	XiangYa	female	Asian	38	172	59	0	119	5.9	832	7.4	39.2	1	0	1	0	0	0	0	0	0	0	0	6	4	3	GG	TT	TT	CT	TT
Training	TAM0633	BeiJing	female	Asian	46	160	47	1	123	4.54	98	8	NA	0	0	NA	NA	1	0	NA	0	0	NA	NA	4	4	3	AG	TT	TT	TT	TT
Training	TAM0634	BeiJing	female	Asian	32	NA	NA	0	63	10.5	180	12.7	NA	0	0	NA	NA	0	0	NA	0	0	NA	NA	6	4	3	GG	CC	TT	CC	GG
Training	TAM0635	XiangYa	male	Asian	27	167	60	0	75	4.06	1336	6.4	48.4	1	0	1	0	1	0	1	0	0	1	0	6	4	3	AG	CT	CC/CT	TT	GG
Training	TAM0636	BeiJing	male	Asian	67	NA	NA	0	100	4.4	664	9.3	NA	0	0	NA	NA	0	0	NA	0	0	NA	NA	4	4	3	GG	CC	TT	CT	TT
Training	TAM0637	BeiJing	male	Asian	48	NA	NA	0	91	14.7	91	6.6	NA	0	0	NA	NA	0	0	NA	0	0	NA	NA	6	4	3	GG	CT	TT	CT	GG
Training	TAM0638	XiangYa	male	Asian	28	168	65	1	137	7.66	109	8.3	54.1	1	0	0	0	1	0	1	0	0	1	0	6	4	3	GG	TT	TT	TT	TT
Training	TAM0639	XiangYa	female	Asian	30	156	48	0	115	9.91	590	7.4	40.2	1	0	0	0	1	1	1	0	0	1	0	3	4	3	GG	CC	TT	CC	GG
Training	TAM0640	XiangYa	male	Asian	38	172	57.5	0	108	6.09	941	4.9	37.6	1	1	1	0	0	0	0	0	0	0	0	4	4	3	AG	CT	TT	CT	TT
Training	TAM0641	XiangYa	male	Asian	30	165	58	1	99	4.99	875	7.9	39.3	1	0	1	0	1	1	1	0	0	1	0	6	4	3	AG	CC	CC/CT	CC	GG
Training	TAM0642	XiangYa	female	Asian	49	155	55	0	144	7.2	200	17.9	49.2	1	0	0	0	1	1	1	0	0	0	1	6	4	3	GG	CT	TT	CT	GG
Training	TAM0643	BeiJing	female	Asian	36	166	50.5	0	136	7.8	79	11.7	NA	0	0	NA	NA	0	0	NA	0	0	NA	NA	5	4	3	AG	CC	TT	TT	TT
Training	TAM0644	XiangYa	male	Asian	26	161	63	1	180	5.21	126	13.4	47.3	0	0	0	0	0	1	0	0	0	1	0	6	4	3	AG	CT	CC/CT	TT	TT
Training	TAM0645	XiangYa	male	Asian	48	NA	NA	0	102	5.76	1204	5.1	36.7	1	0	0	1	1	1	0	1	0	1	1	6	4	3	GG	CT	TT	CT	GT
Training	TAM0646	XiangYa	male	Asian	33	160	52	1	148	7.05	83	16.1	43.9	1	0	1	0	1	0	0	1	1	0	1	6	4	3	GG	CT	TT	TT	GT
Training	TAM0647	BeiJing	male	Asian	37	168	62	0	NA	NA	NA	NA	NA	1	0	NA	NA	0	0	NA	0	0	NA	NA	4	4	3	AG	CC	TT	CT	GG
Training	TAM0648	ZhenZhou	male	Asian	24	NA	NA	1	NA	NA	NA	NA	NA	NA	NA	NA	NA	1	1	0	0	0	1	0	10	4	3	GG	CT	TT	CT	GT
Training	TAM0649	XiangYa	female	Asian	30	167	46	0	134	7.86	1074	7.5	50.2	1	0	0	0	1	0	0	1	0	0	0	5	4	3	AG	CT	TT	CT	GT
Training	TAM0650	XiangYa	male	Asian	57	158	NA	1	133	10.2	86	10.2	47	1	0	1	0	1	0	1	1	0	1	0	6	4	3	GG	CC	CC/CT	CC	GG
Training	TAM0651	XiangYa	female	Asian	26	NA	NA	1	156	7.47	100	9.8	46.1	1	0	1	0	1	1	1	1	0	1	1	6	4	3	AG	CT	TT	CT	GT
Training	TAM0652	BeiJing	female	Asian	33	154	44	0	NA	NA	NA	NA	NA	1	0	NA	NA	0	0	NA	0	0	NA	NA	6	4	3	GG	CT	TT	CT	TT
Training	TAM0653	XiangYa	female	Asian	49	153	61	0	166	9.34	98	18.3	53.8	1	0	1	0	1	0	0	1	0	0	0	5	4	3	GG	CC	TT	TT	GT
Training	TAM0654	XiangYa	male	Asian	24	172	52	1	115	8.01	117	12.5	45.6	1	0	1	0	1	1	0	0	0	1	1	6	4	3	GG	TT	CC/CT	TT	TT
Training	TAM0655	BeiJing	male	Asian	30	171	58	0	133	5.6	87	13	NA	0	0	NA	NA	0	0	NA	0	0	NA	NA	4	4.25	3	AG	CC	TT	CT	GT
Training	TAM0656	XiangYa	male	Asian	15	172	72	1	76	4.76	871	7.3	41	1	0	1	0	0	0	0	1	0	1	0	6	4.5	3	AG	TT	TT	TT	TT
Training	TAM0657	XiangYa	female	Asian	NA	NA	NA	0	161	11.1	120	11.4	NA	1	0	0	0	0	0	0	0	0	0	0	6	4.5	3	GG	CC	TT	CT	GG
Training	TAM0658	ZhenZhou	male	Asian	24	NA	NA	0	NA	NA	NA	NA	NA	1	NA	1	NA	1	0	1	1	1	1	0	8	4.5	3	AG	CT	TT	TT	GT
Training	TAM0659	ZhenZhou	male	Asian	16	NA	NA	0	NA	NA	NA	NA	NA	1	NA	NA	NA	1	1	1	1	1	1	0	5	4.5	3	AG	CT	TT	CT	GT
Training	TAM0660	BeiJing	male	Asian	37	172	61	1	136	8.37	119	14.2	NA	1	0	NA	NA	0	0	NA	0	0	NA	NA	5	4.5	3	GG	CT	TT	CT	GT
Training	TAM0661	XiangYa	female	Asian	27	170	46	1	118	10.19	85	5.4	43.1	1	0	1	0	0	0	1	0	0	1	0	6	4.5	3	GG	TT	TT	TT	TT
Training	TAM0662	XiangYa	female	Asian	44	160	63	0	118	8	63	6.8	46	0	0	0	0	1	1	0	1	0	1	1	4	4.5	3	AG	CT	TT	TT	GT
Training	TAM0663	BeiJing	female	Asian	32	NA	NA	0	82	8.6	866	3.2	NA	0	0	NA	NA	0	0	NA	0	0	NA	NA	4	4.5	3	AG	CT	TT	TT	GT
Training	TAM0664	XiangYa	male	Asian	25	165	60	1	120	6.44	1502	6.3	44.4	1	0	1	0	1	0	0	0	0	0	0	6	4.5	3	GG	CT	TT	TT	GT
Training	TAM0665	XiangYa	male	Asian	32	NA	NA	0	109	6.85	771	13	39.8	1	0	1	0	1	0	1	1	0	1	1	6	4.5	3	AA	CT	CC/CT	TT	TT
Training	TAM0666	XiangYa	female	Asian	30	163	49.5	0	84	9.53	805	9	41.2	0	0	0	1	1	1	0	1	0	1	1	6	4.5	3	AG	TT	TT	TT	TT
Training	TAM0667	BeiJing	male	Asian	30	170	70	1	153	8	204	5.6	NA	0	0	NA	NA	1	0	NA	0	0	NA	NA	5	4.5	3	AG	CT	TT	CT	GT
Training	TAM0668	XiangYa	male	Asian	55	168	65	0	113	7.15	644	13	40	1	0	1	0	1	0	0	1	0	1	0	8	4.5	3	AG	CC	TT	CT	GG
Training	TAM0669	ZhenZhou	male	Asian	32	NA	NA	1	NA	NA	NA	NA	NA	NA	NA	1	NA	1	1	1	1	1	1	0	8	4.5	3	AA	CT	TT	CT	GG
Training	TAM0670	XiangYa	male	Asian	49	160	60	1	138	7.56	129	21.4	46.7	1	0	1	0	1	0	0	0	0	1	0	6	4.5	3	GG	CT	TT	TT	GT
Training	TAM0671	ZhenZhou	male	Asian	33	NA	45.3	1	NA	NA	NA	NA	NA	1	NA	NA	NA	0	1	0	1	0	1	0	3	4.5	3	AG	CT	TT	CT	TT
Training	TAM0672	ZhenZhou	male	Asian	22	NA	56	1	NA	NA	NA	NA	NA	NA	NA	1	NA	0	0	1	0	0	1	0	6	4.5	3	GG	TT	TT	TT	TT
Training	TAM0673	XiangYa	female	Asian	51	157	52	0	187	14.7	73	12.5	49	1	0	1	0	1	1	0	0	0	1	0	6	4.5	3	AG	CC	TT	CC	GG
Training	TAM0674	XiangYa	male	Asian	20	171	70	0	126	5.97	133	9.5	38.7	1	0	1	0	1	0	1	1	0	0	0	6	4.5	3	AG	TT	TT	TT	TT
Training	TAM0675	ZhenZhou	NA	Asian	29	NA	NA	0	NA	NA	NA	NA	NA	NA	NA	NA	NA	1	1	0	1	0	1	0	4	4.5	3	GG	CT	TT	TT	NA
Training	TAM0676	ZhenZhou	male	Asian	40	NA	NA	1	NA	NA	NA	NA	NA	1	NA	1	NA	1	1	0	1	1	1	0	8	4.5	3	AG	CT	TT	CT	GT
Training	TAM0677	ZhenZhou	male	Asian	50	NA	85	0	NA	NA	NA	NA	NA	NA	NA	1	NA	0	0	0	1	0	0	0	11	4.5	3	AG	TT	TT	CT	NA
Training	TAM0678	XiangYa	male	Asian	39	NA	60	1	102	4.9	875	9.6	37.1	0	0	0	1	0	0	1	1	0	0	1	6	4.5	3	AG	CT	TT	TT	GT
Training	TAM0679	BeiJing	male	Asian	40	NA	63	0	123	9.5	134	12.74	NA	0	0	NA	NA	0	0	NA	0	0	NA	NA	5	4.5	3	GG	CC	TT	CT	GT
Training	TAM0680	BeiJing	male	Asian	44	168	56	1	NA	NA	NA	NA	NA	1	0	NA	NA	0	1	NA	0	0	NA	NA	4	4.5	3	AG	CC	TT	CC	GT
Training	TAM0681	ZhenZhou	male	Asian	28	NA	NA	0	NA	NA	NA	NA	NA	NA	NA	1	NA	1	1	0	1	1	1	0	8	4.5	3	GG	CC	TT	CC	NA
Training	TAM0682	ZhenZhou	female	Asian	26	NA	NA	1	NA	NA	NA	NA	NA	NA	NA	NA	NA	1	1	0	0	1	0	0	6	5	3	AG	CT	TT	CT	GT
Training	TAM0683	XiangYa	female	Asian	22	155	45	1	140	5.59	102	12.1	46.1	1	0	0	0	1	0	1	1	0	1	1	6	5	3	AG	TT	TT	TT	TT
Training	TAM0684	XiangYa	male	Asian	27	174	62	1	130	14.7	80	9.7	46.7	0	0	1	0	0	1	1	1	0	0	1	6	5	3	AA	CT	TT	TT	GT
Training	TAM0685	BeiJing	male	Asian	28	NA	50	0	65	5.2	642	7.31	NA	0	0	NA	NA	0	0	NA	0	1	NA	NA	6	5	3	GG	TT	TT	TT	TT
Training	TAM0686	BeiJing	male	Asian	26	NA	NA	1	67	8.8	339	16.6	NA	1	0	NA	NA	0	0	NA	0	0	NA	NA	4	5	3	GG	CT	TT	TT	GT
Training	TAM0687	XiangYa	male	Asian	39	167	65	0	102	7.32	1594	5.6	43.6	1	0	1	0	1	1	0	0	1	1	0	5	5	3	AG	TT	CC/CT	TT	TT
Training	TAM0688	XiangYa	female	Asian	37	173	65	1	131	10.45	71	20.7	47.9	1	0	1	1	1	0	1	1	0	1	0	6	5	3	AG	CT	TT	CT	GT
Training	TAM0689	XiangYa	male	Asian	51	169	63.5	0	124	6.09	1201	7	41.1	0	0	0	1	0	0	0	0	0	0	0	6	5	3	AG	CT	TT	CT	TT
Training	TAM0690	ZhenZhou	male	Asian	35	NA	71.5	0	NA	NA	NA	NA	NA	NA	NA	1	NA	0	1	1	1	0	1	0	8	5	3	AA	CC	TT	CC	GG
Training	TAM0691	ZhenZhou	female	Asian	21	NA	NA	1	NA	NA	NA	NA	NA	1	NA	1	NA	1	0	1	1	0	1	0	4	5	3	AG	CT	TT	TT	GT
Training	TAM0692	XiangYa	male	Asian	53	175	78	0	124	7.22	1103	6.9	45.1	1	0	1	0	0	0	0	0	0	1	0	6	5	3	AG	CT	TT	TT	GT
Training	TAM0693	XiangYa	male	Asian	43	160	60	0	72	3.12	221	53	36	0	0	0	0	1	0	0	1	1	1	0	6	5	3	AG	CT	TT	CT	GT
Training	TAM0694	BeiJing	male	Asian	38	NA	NA	0	116	7.4	108	14.3	NA	0	0	NA	NA	0	0	NA	0	0	NA	NA	NA	5	3	AA	TT	CC/CT	CT	GT
Training	TAM0695	XiangYa	male	Asian	32	NA	NA	1	175	11.1	132	11.6	49.6	1	0	1	0	0	0	0	0	0	0	0	6	5	3	AG	CT	TT	CT	GT
Training	TAM0696	XiangYa	male	Asian	21	156	44	0	89	5.86	937	8.5	46.3	1	0	0	0	1	0	0	0	0	1	0	4	5	3	GG	CT	TT	CT	TT
Training	TAM0697	XiangYa	male	Asian	36	172	58	0	110	6.65	1525	4.5	34.9	1	0	1	0	1	1	1	1	1	1	0	6	5	3	AG	CC	TT	TT	GT
Training	TAM0698	XiangYa	male	Asian	31	150	62	1	129	3.49	75	6.5	47.3	0	0	0	0	1	1	1	1	1	1	1	4	5	3	AG	TT	TT	TT	TT
Training	TAM0699	XiangYa	female	Asian	38	162	51	0	108	9.6	115	NA	NA	1	0	1	0	1	1	0	1	0	1	0	6	5	3	GG	CT	TT	TT	GT
Training	TAM0700	XiangYa	male	Asian	37	169	68	1	104	7.1	2132	7.5	41.3	1	0	0	1	1	0	0	0	0	1	1	6	5	3	GG	CC	TT	CT	GG
Training	TAM0701	XiangYa	female	Asian	33	162	55	1	127	10.55	129	2.2	49.2	1	0	0	0	0	1	1	0	0	1	1	6	5	3	AA	CT	TT	CT	GT
Training	TAM0702	XiangYa	male	Asian	26	178	60	1	83	6	103	15.3	45.3	0	0	0	0	1	1	0	1	1	1	0	5	5	3	AG	CT	TT	CT	TT
Training	TAM0703	XiangYa	female	Asian	46	162	41	0	155	9.1	102	14.4	44.3	1	0	1	0	0	0	0	1	0	0	0	4	5	3	AG	CC	CC/CT	CC	GG
Training	TAM0704	XiangYa	female	Asian	60	143	40	0	111	8.04	860	5.5	44.3	1	0	1	0	1	0	0	1	0	0	0	5	5	3	AG	CC	TT	CT	TT
Training	TAM0705	XiangYa	male	Asian	46	164	64	1	103	7.1	186	8.9	51.7	1	0	1	0	1	1	0	0	1	1	0	6	5	3	AG	CT	TT	CT	TT
Training	TAM0706	XiangYa	male	Asian	34	164	50	1	120	7.04	747	10.7	38.8	1	0	1	0	1	1	0	1	1	1	0	4	5	3	AG	CT	TT	CT	TT
Training	TAM0707	XiangYa	male	Asian	55	169	67	0	84	8.26	727	5.6	34	1	0	1	0	1	0	1	1	0	1	0	6	5	3	GG	CT	TT	CT	GT
Training	TAM0708	XiangYa	female	Asian	36	163	42	1	148	6.23	122	13.3	48	1	0	0	0	1	1	1	0	1	1	0	4	5	3	AG	CT	TT	TT	GT
Training	TAM0709	XiangYa	female	Asian	13	140	28	0	143	8.78	98	17.1	44.2	1	0	1	0	0	0	0	0	0	0	0	6	5	3	AG	TT	TT	TT	TT
Training	TAM0710	XiangYa	female	Asian	35	154	49	1	78	10.69	1107	6	36.6	1	0	1	1	1	1	0	1	1	1	1	4	5	3	AG	CC	CC/CT	TT	GG
Training	TAM0711	XiangYa	NA	Asian	NA	NA	NA	NA	182	5.89	89	11.1	45.1	1	0	1	0	1	1	0	1	0	1	0	6	5	3	AG	CC	CC/CT	CT	GG
Training	TAM0712	XiangYa	female	Asian	33	158	63	0	95	7.29	1247	6.6	37.8	1	0	1	0	1	1	0	1	1	1	0	6	5	3	AG	CC	TT	TT	GG
Training	TAM0713	XiangYa	female	Asian	39	153	43.5	0	125	4.74	640	17.3	39.3	0	0	0	0	1	0	0	1	0	1	0	6	5	3	AG	CC	TT	CT	GG
Training	TAM0714	BeiJing	female	Asian	61	164	58	0	91	4	395	12.43	NA	0	0	NA	NA	0	0	NA	0	0	NA	NA	8	5	3	GG	CC	TT	CC	GG
Training	TAM0715	XiangYa	female	Asian	29	160	76	1	149	7.53	99	15.1	46.3	1	0	1	0	1	0	1	0	0	1	0	4	5	3	AA	TT	TT	TT	TT
Training	TAM0716	XiangYa	male	Asian	37	165	62	1	105	5.24	1370	5.9	41.1	1	0	0	0	1	0	0	0	0	1	0	6	5	3	AG	TT	CC/CT	CT	TT
Training	TAM0717	ZhenZhou	male	Asian	24	NA	NA	1	NA	NA	NA	NA	NA	NA	NA	1	NA	1	1	1	1	1	1	0	8	5	3	AA	TT	TT	TT	TT
Training	TAM0718	XiangYa	male	Asian	22	176	72	1	160	8.16	82	16	45.2	1	0	0	0	1	1	0	0	0	1	1	5	5	3	AG	TT	TT	TT	TT
Training	TAM0719	BeiJing	female	Asian	26	175	63	0	92	5.7	85	7.2	NA	0	0	NA	NA	0	0	NA	0	0	NA	NA	6	5	3	AG	TT	TT	TT	TT
Training	TAM0720	XiangYa	male	Asian	49	170	80	1	147	6.59	76	11	37.3	1	0	1	0	1	0	0	0	0	1	0	6	5	3	AG	TT	TT	TT	TT
Training	TAM0721	ZhenZhou	male	Asian	49	NA	NA	0	NA	NA	NA	NA	NA	1	NA	1	NA	0	1	1	0	0	1	0	6	5	3	GG	CT	TT	TT	GT
Training	TAM0722	XiangYa	male	Asian	38	170	65	1	83	5.8	1554	7.3	40.9	1	0	1	0	1	0	0	1	0	1	1	6	5	3	AG	CC	TT	CT	GG
Training	TAM0723	XiangYa	male	Asian	31	168	63	1	NA	NA	NA	NA	NA	1	0	1	0	1	0	0	1	0	1	0	4	5	3	AG	CT	TT	CT	GT
Training	TAM0724	XiangYa	male	Asian	27	181	62	0	95	6.75	1446	3.4	45.9	1	0	1	0	1	1	0	1	0	1	0	6	5	3	AA	CT	CC/CT	CT	TT
Training	TAM0725	XiangYa	female	Asian	46	155	54	NA	81	7.28	1016	8.4	39.7	1	0	1	0	1	1	0	0	1	1	0	4	5	3	AG	CC	TT	CT	TT
Training	TAM0726	XiangYa	male	Asian	34	172	97	0	114	7	172	11.1	30.8	1	0	1	0	0	0	0	0	0	1	1	4	5	3	AG	CC	CC/CT	CT	GG
Training	TAM0727	XiangYa	female	Asian	26	175	61	0	100	6.98	1391	4.3	47	0	0	0	0	1	0	1	1	1	1	1	6	5	3	AG	CC	CC/CT	CC	GG
Training	TAM0728	ZhenZhou	male	Asian	24	NA	NA	1	NA	NA	NA	NA	NA	NA	NA	1	NA	1	0	0	1	1	1	1	9	5	3	NA	CT	TT	NA	GT
Training	TAM0729	XiangYa	female	Asian	32	172	63	1	111	7.95	130	13.2	43.1	1	0	1	0	0	0	0	0	0	0	0	6	5	3	GG	CT	TT	TT	GT
Training	TAM0730	XiangYa	male	Asian	36	169	58	0	83	6	1115	6.7	45.4	1	0	0	0	1	0	1	0	0	1	0	6	5	3	AG	CC	TT	TT	GT
Training	TAM0731	XiangYa	male	Asian	41	160	50	0	127	8.9	506	NA	NA	0	0	0	0	1	0	0	1	0	0	0	6	5	3	AG	CC	CC/CT	CC	GG
Training	TAM0732	XiangYa	male	Asian	44	161	47	0	148	6.9	97	12	46	1	0	0	0	0	0	0	0	0	0	0	7	5	3	AA	NA	TT	TT	TT
Training	TAM0733	BeiJing	male	Asian	36	168	50	0	109	9.6	NA	NA	NA	0	0	NA	NA	0	0	NA	0	0	NA	NA	6	5	3	AA	CT	CC/CT	CT	GT
Training	TAM0734	XiangYa	male	Asian	43	169	65	1	142	12.65	NA	NA	NA	1	0	0	0	0	0	0	1	0	1	0	6	5	3	AG	CT	TT	TT	GT
Training	TAM0735	BeiJing	male	Asian	63	182	74	0	NA	NA	NA	NA	NA	1	0	NA	NA	0	0	NA	0	0	NA	NA	4	5	3	GG	CT	TT	TT	GT
Training	TAM0736	XiangYa	male	Asian	16	163	51	0	103	6.38	1433	5.8	33.2	0	0	0	0	1	1	0	0	0	1	1	6	5	3	AG	CC	TT	CT	GG
Training	TAM0737	XiangYa	male	Asian	30	179	49	1	102	7.49	183	3.2	41.2	1	0	1	0	1	0	1	0	0	1	1	6	5	3	AA	CC	TT	CT	GG
Training	TAM0738	XiangYa	male	Asian	47	160	54	0	NA	NA	NA	NA	NA	0	0	0	0	1	0	1	1	0	1	1	4	5	3	AG	CC	TT	TT	GT
Training	TAM0739	XiangYa	female	Asian	18	164	41	0	135	8.09	717	11.3	50.2	1	0	0	0	1	1	0	1	0	1	1	6	5	3	AG	CC	TT	CT	GT
Training	TAM0740	ZhenZhou	female	Asian	17	NA	47	0	NA	NA	NA	NA	NA	NA	NA	1	NA	0	0	1	1	0	1	0	4	5	3	AG	CT	TT	CT	NA
Training	TAM0741	XiangYa	male	Asian	26	164	65	1	112	7.6	126	10.4	43.3	1	0	0	0	1	0	1	0	0	1	1	4	5	3	AG	CT	CC/CT	CT	TT
Training	TAM0742	XiangYa	male	Asian	49	168	56	0	112	6.87	75	13	42.2	1	0	1	0	1	0	1	1	0	0	0	6	5	3	GG	TT	TT	TT	TT
Training	TAM0743	XiangYa	female	Asian	26	154	NA	1	123	6.4	69	13.2	49.7	1	0	1	0	1	0	0	1	0	0	0	6	5	3	AG	CT	TT	CT	GT
Training	TAM0744	XiangYa	male	Asian	34	168	55	1	76	3.4	1225	6.2	38.1	1	0	1	0	0	1	0	1	0	1	0	6	5	3	AG	CT	CC/CT	CT	GT
Training	TAM0745	BeiJing	male	Asian	44	175	56.5	0	NA	NA	NA	NA	NA	1	0	NA	NA	0	0	NA	0	0	NA	NA	NA	5	3	AA	CT	TT	TT	GT
Training	TAM0746	XiangYa	male	Asian	29	172	58	1	100	8.4	83	7.7	40.8	1	0	1	0	1	0	0	0	0	1	0	4	5	3	AA	CC	TT	CT	GG
Training	TAM0747	XiangYa	female	Asian	38	165	46	0	145	6.3	155	23.6	51.5	1	0	1	0	1	1	1	1	0	1	0	5	5	3	AG	CC	CC/CT	CT	GG
Training	TAM0748	BeiJing	male	Asian	23	NA	NA	1	111	5.65	115	NA	NA	1	0	NA	NA	0	0	NA	0	1	NA	NA	5	5	3	AG	CT	TT	TT	GT
Training	TAM0749	XiangYa	male	Asian	48	161	71	0	97	8.21	93	11.3	44.8	1	0	0	0	0	0	0	1	0	1	0	6	5	3	AG	CC	TT	CT	GG
Training	TAM0750	BeiJing	female	Asian	36	160	62	1	95	14.8	107	15	NA	0	0	NA	NA	0	0	NA	0	0	NA	NA	6	5	3	AG	CC	TT	CC	GG
Training	TAM0751	BeiJing	male	Asian	40	NA	NA	0	93	8.2	145	5.01	NA	0	0	NA	NA	0	0	NA	0	0	NA	NA	4	5	3	GG	CC	TT	CT	GG
Training	TAM0752	BeiJing	female	Asian	37	158	48	0	NA	NA	NA	NA	NA	1	0	NA	NA	0	0	NA	0	0	NA	NA	4	5	3	AA	CC	TT	CT	GG
Training	TAM0753	XiangYa	female	Asian	32	155	46	1	129	10.66	110	5	44.9	1	0	0	0	1	1	0	0	1	0	0	6	5	3	AG	CT	TT	CT	GG
Training	TAM0754	BeiJing	male	Asian	47	NA	NA	0	117	13.2	111	11	NA	0	0	NA	NA	0	0	NA	0	0	NA	NA	5	5	3	GG	CC	TT	CT	GG
Training	TAM0755	ZhenZhou	male	Asian	44	NA	NA	1	NA	NA	NA	NA	NA	1	NA	1	NA	1	1	1	1	1	0	0	NA	5	3	AA	NA	NA	NA	NA
Training	TAM0756	XiangYa	female	Asian	49	158	45	0	123	5.93	70	10.9	44.7	1	0	0	0	0	0	0	0	0	0	0	5	5	3	GG	CC	TT	TT	GG
Training	TAM0757	ZhenZhou	male	Asian	31	NA	NA	0	NA	NA	NA	NA	NA	NA	NA	1	NA	1	1	0	1	1	1	1	8	5	3	AG	CT	TT	CT	GT
Training	TAM0758	XiangYa	female	Asian	39	163	45	0	151	8.56	132	NA	NA	1	0	1	0	1	0	0	1	0	1	0	6	5	3	AA	CC	TT	CT	GT
Training	TAM0759	XiangYa	male	Asian	45	170	65	1	147	8.8	119	14	46.1	1	0	1	0	1	0	1	0	0	1	0	5	5	3	GG	TT	TT	TT	TT
Training	TAM0760	BeiJing	male	Asian	63	175	63.2	0	NA	NA	NA	NA	NA	0	0	NA	NA	0	0	NA	0	0	NA	NA	NA	5	3	AG	CT	TT	CT	GT
Training	TAM0761	ZhenZhou	male	Asian	35	NA	NA	1	NA	NA	NA	NA	NA	NA	NA	1	NA	1	1	0	1	0	0	0	8	5	3	NA	NA	NA	NA	NA
Training	TAM0762	XiangYa	female	Asian	64	149	48	0	142	6.6	71	20.4	43.9	1	0	1	0	1	0	0	0	0	0	0	8	5	3	AG	TT	TT	TT	TT
Training	TAM0763	BeiJing	male	Asian	32	168	59	1	NA	NA	NA	NA	NA	0	0	NA	NA	0	1	NA	0	1	NA	NA	3	5	3	AA	CT	TT	TT	TT
Training	TAM0764	XiangYa	female	Asian	42	157	68	0	100	14.96	776	11.4	39.9	1	0	1	0	0	1	0	1	0	1	0	6	5	3	AG	CT	TT	TT	GT
Training	TAM0765	XiangYa	male	Asian	23	158	44	1	191	7.9	119	24.3	46.8	1	0	1	0	1	0	0	0	0	1	0	6	5	3	AG	CT	TT	CT	GT
Training	TAM0766	XiangYa	male	Asian	20	168	56	1	112	7.9	124	13	13.9	0	0	0	0	0	0	0	0	0	0	0	6	5	3	GG	CT	TT	TT	GT
Training	TAM0767	XiangYa	male	Asian	29	173	55	1	109	5.36	1799	9.4	47.7	1	0	1	0	1	0	1	1	0	1	0	6	5	3	AA	CC	TT	CC	GG
Training	TAM0768	XiangYa	male	Asian	32	167	50	1	NA	NA	NA	NA	NA	1	0	0	0	1	0	0	0	0	1	1	5	5	3	AA	CT	CC/CT	CT	GT
Training	TAM0769	ZhenZhou	male	Asian	51	NA	NA	1	NA	NA	NA	NA	NA	NA	NA	1	NA	1	1	0	1	0	1	0	8	5	3	AG	CC	TT	CC	NA
Training	TAM0770	XiangYa	male	Asian	27	173	75	1	119	6.42	797	9.8	52.4	1	0	1	0	1	0	0	1	0	1	0	5	5	3	AG	CT	CC/CT	CT	TT
Training	TAM0771	XiangYa	male	Asian	22	164	NA	1	116	8.7	99	18.7	47.9	1	0	1	0	1	0	0	1	0	1	0	8	5	3	AG	CT	CC/CT	CT	TT
Training	TAM0772	BeiJing	female	Asian	48	156	52	0	NA	NA	NA	NA	NA	0	0	NA	NA	0	0	NA	0	0	NA	NA	NA	5	3	GG	TT	TT	TT	TT
Training	TAM0773	XiangYa	male	Asian	26	170	62	1	118	6.45	151	14.4	24.3	1	0	0	1	1	1	1	1	0	1	1	5	5	3	AA	CC	TT	CC	GG
Training	TAM0774	ZhenZhou	male	Asian	35	NA	NA	0	NA	NA	NA	NA	NA	NA	NA	1	NA	1	1	0	1	1	1	1	8	5	3	AG	CT	TT	TT	GT
Training	TAM0775	BeiJing	female	Asian	21	163	52	0	118	5.7	77	10.56	NA	1	0	NA	NA	0	0	NA	0	1	NA	NA	4	5	3	AG	CT	CC/CT	CT	GT
Training	TAM0776	XiangYa	female	Asian	42	158	50	0	150	6.15	159	10.4	50.5	1	0	0	0	1	1	0	1	0	0	1	6	5	3	AA	CT	TT	TT	GT
Training	TAM0777	XiangYa	male	Asian	31	168	55	0	147	9.7	906	13.9	43.6	1	0	0	0	0	0	0	0	0	0	0	6	5	3	AA	CC	TT	TT	GG
Training	TAM0778	XiangYa	male	Asian	25	155	64	1	85	5.62	1375	6.3	44.5	1	0	1	0	1	1	0	0	0	1	0	5	5	3	AG	CT	TT	CT	TT
Training	TAM0779	XiangYa	male	Asian	27	170	61	1	142	9.4	110	5	43.3	1	0	0	0	1	1	0	1	0	1	0	6	5	3	AG	CC	TT	TT	GG
Training	TAM0780	BeiJing	male	Asian	57	NA	NA	0	93	12.1	134	7.67	NA	0	0	NA	NA	0	0	NA	1	0	NA	NA	6	5	3	AA	CC	TT	CT	GG
Training	TAM0781	XiangYa	male	Asian	44	172	70	1	131	9.89	176	9.4	34.6	1	0	1	0	1	0	0	1	0	1	1	7	5	3	AA	CC	TT	CC	GG
Training	TAM0782	XiangYa	female	Asian	56	156	57	0	127	2.55	1034	7.1	37.5	1	0	1	0	1	1	0	1	1	1	0	4	5.5	3	AA	CT	CC/CT	TT	GT
Training	TAM0783	BeiJing	male	Asian	56	NA	NA	0	103	13.9	94	5.07	NA	0	0	NA	NA	0	0	NA	0	0	NA	NA	8	5.5	3	GG	CC	TT	CC	GG
Training	TAM0784	XiangYa	male	Asian	38	170	71	1	148	10.91	105	13.2	50.7	1	0	0	0	1	1	1	1	0	1	0	6	5.5	3	AA	TT	CC/CT	TT	TT
Training	TAM0785	BeiJing	male	Asian	31	162	55	0	NA	NA	NA	NA	NA	0	0	NA	NA	0	0	NA	0	0	NA	NA	NA	5.5	3	GG	CT	TT	CT	GT
Training	TAM0786	XiangYa	female	Asian	43	155	45	0	84	4.64	956	24.4	46	1	0	1	0	1	1	0	1	0	1	0	4	5.5	3	AA	TT	CC/CT	CT	GT
Training	TAM0787	XiangYa	male	Asian	30	172	54	1	141	7.13	1423	12.1	46.4	1	0	0	0	1	1	0	1	0	1	1	6	5.5	3	AA	CT	TT	TT	GT
Training	TAM0788	ZhenZhou	male	Asian	56	NA	NA	1	NA	NA	NA	NA	NA	NA	NA	1	NA	1	1	1	1	0	1	0	NA	5.5	3	AA	CC	TT	CC	GG
Training	TAM0789	XiangYa	male	Asian	22	169	61	1	149	9.37	153	19.7	46.7	1	0	0	0	1	1	1	1	0	1	1	4	5.5	3	AA	CC	TT	CC	GG
Training	TAM0790	BeiJing	male	Asian	33	NA	NA	0	99	7.9	187	NA	NA	0	0	NA	NA	0	1	NA	0	0	NA	NA	6	5.5	3	GG	CC	TT	CC	GG
Training	TAM0791	XiangYa	male	Asian	20	174	94	1	108	11.1	86	19.6	47.3	1	0	0	0	1	1	0	0	0	1	1	6	5.5	3	AA	CC	TT	CT	GG
Training	TAM0792	BeiJing	male	Asian	53	178	83	0	145	7.6	141	21.2	NA	0	0	NA	NA	1	1	NA	0	1	NA	NA	8	6	3	AG	CT	TT	TT	GT
Training	TAM0793	BeiJing	male	Asian	51	NA	NA	0	81	7.2	139	10.22	NA	0	0	NA	NA	0	1	NA	0	1	NA	NA	7	6	3	AG	TT	TT	TT	TT
Training	TAM0794	XiangYa	male	Asian	48	165	NA	1	117	6.9	153	9.3	49.6	1	0	0	0	0	0	0	0	0	0	0	4	6	3	AA	CT	TT	CT	GT
Training	TAM0795	ZhenZhou	male	Asian	31	NA	NA	0	NA	NA	NA	NA	NA	NA	NA	1	NA	1	1	0	1	0	1	0	8	6	3	AG	CC	TT	CT	GT
Training	TAM0796	BeiJing	male	Asian	22	NA	43	0	55	4	807	11.1	NA	1	0	NA	NA	0	0	NA	0	0	NA	NA	4	6	3	AA	CC	TT	CT	GG
Training	TAM0797	XiangYa	male	Asian	32	162	54	1	155	7.14	88	17	48.4	0	0	1	0	1	1	0	0	1	1	1	6	6	3	AA	CC	TT	CT	GG
Training	TAM0798	BeiJing	male	Asian	39	NA	53	0	75.2	9.22	183	15.1	NA	0	0	NA	NA	0	0	NA	0	0	NA	NA	NA	6	3	AA	TT	TT	TT	TT
Training	TAM0799	XiangYa	female	Asian	42	158	60	1	144	13.92	155	8	35.2	1	0	1	0	1	0	0	1	1	1	0	6	6	3	AA	CT	TT	CT	GT
Training	TAM0800	ZhenZhou	female	Asian	54	NA	NA	0	NA	NA	NA	NA	NA	1	NA	1	NA	0	0	0	0	0	0	0	3	6	3	AA	CT	TT	CT	TT
Training	TAM0801	BeiJing	female	Asian	26	166	NA	0	134	6.3	68	10.5	NA	0	0	NA	NA	0	0	NA	0	0	NA	NA	4	6	3	AG	CT	TT	CT	TT
Training	TAM0802	BeiJing	female	Asian	55	NA	NA	0	100	4.2	87	11.8	NA	0	0	NA	NA	1	0	NA	0	1	NA	NA	7	6	3	AG	CC	TT	CC	GG
Training	TAM0803	BeiJing	male	Asian	46	NA	54	0	NA	NA	NA	NA	NA	0	0	NA	NA	0	0	NA	0	0	NA	NA	NA	6	3	AG	CC	TT	TT	GG
Training	TAM0804	BeiJing	male	Asian	44	178	76	0	128	8.9	131	7.8	NA	1	0	NA	NA	1	0	NA	0	0	NA	NA	6	6	3	AA	CT	TT	CT	GT
Training	TAM0805	ZhenZhou	male	Asian	32	NA	NA	1	NA	NA	NA	NA	NA	NA	NA	1	NA	1	0	1	1	1	1	0	8	6	3	AA	NA	NA	NA	NA
Training	TAM0806	BeiJing	male	Asian	40	NA	NA	0	86	7.7	155	NA	NA	0	0	NA	NA	0	1	NA	1	0	NA	NA	4	6	3	AA	CC	TT	TT	GT
Training	TAM0807	ZhenZhou	male	Asian	45	NA	NA	0	NA	NA	NA	NA	NA	1	NA	1	NA	0	1	0	1	1	1	0	5	6	3	AA	NA	NA	NA	NA
Training	TAM0808	BeiJing	male	Asian	44	NA	NA	0	97	4.6	91	8.9	NA	0	0	NA	NA	0	0	NA	0	0	NA	NA	6	6	3	AG	CC	TT	CT	GG
Training	TAM0809	XiangYa	female	Asian	34	162	56	1	116	6.49	111	11.4	43.4	1	0	1	0	1	1	1	0	0	1	0	6	6	3	AG	CC	TT	CT	GG
Training	TAM0810	ZhenZhou	male	Asian	30	NA	50	1	NA	NA	NA	NA	NA	NA	NA	NA	NA	1	0	0	0	0	0	1	NA	6	3	AG	TT	TT	TT	NA
Training	TAM0811	XiangYa	male	Asian	36	165	45	1	91	14.3	1390	6	36.2	1	0	0	0	1	0	0	0	1	0	1	5	6	3	AA	CT	CC/CT	CT	GT
Training	TAM0812	XiangYa	male	Asian	43	172	NA	0	131	6.85	79	10.2	43.7	1	0	0	0	1	0	0	1	0	1	0	6	6	3	AA	CT	CC/CT	TT	GG
Training	TAM0813	XiangYa	male	Asian	26	172	NA	1	132	4.36	78	33.8	50.3	0	0	0	0	1	1	1	0	0	1	1	6	6	3	AG	CT	TT	CT	GG
Training	TAM0814	XiangYa	male	Asian	25	160	64	1	123	9.18	705	7.3	41	1	0	0	0	0	0	0	0	0	1	0	5	6	3	AA	TT	TT	CT	TT
Training	TAM0815	BeiJing	male	Asian	22	169	44	0	69	5.6	102	9.85	NA	0	0	NA	NA	0	0	NA	0	0	NA	NA	5	6	3	AA	CC	TT	TT	GG
Training	TAM0816	XiangYa	male	Asian	41	165	53	1	151	12.89	76	11.8	45.1	1	0	0	0	0	0	0	0	0	0	0	6	6	3	AA	CC	TT	CT	GG
Training	TAM0817	XiangYa	female	Asian	NA	172	65	0	119	6.6	84	18.3	45.5	1	0	1	0	1	0	1	1	0	1	0	6	6	3	AA	TT	TT	TT	TT
Training	TAM0818	BeiJing	male	Asian	23	173	57	0	94	3.6	131	12	NA	1	0	NA	NA	1	1	NA	1	0	NA	NA	5	6	3	AG	CT	TT	TT	GT
Training	TAM0819	XiangYa	male	Asian	34	175	56	0	120	3.78	754	8.7	28.8	1	0	1	0	1	1	1	1	0	0	0	4	6	3	AG	CT	CC/CT	CT	TT
Training	TAM0820	ZhenZhou	male	Asian	31	NA	NA	1	NA	NA	NA	NA	NA	1	NA	1	NA	1	1	1	1	1	1	0	8	6	3	AA	CT	TT	TT	NA
Training	TAM0821	XiangYa	male	Asian	23	162	51	1	87	6.63	1299	8.2	40.1	1	0	1	0	1	1	0	1	1	1	1	6	6	3	AA	TT	TT	TT	TT
Training	TAM0822	XiangYa	male	Asian	41	160	68	0	110	10.44	649	4.2	29.4	1	0	1	0	0	0	1	1	0	1	1	8	6	3	AG	CT	CC/CT	CT	TT
Training	TAM0823	XiangYa	male	Asian	40	175	70	1	157	8.47	66	26.9	45.4	1	0	1	0	0	0	0	0	0	0	0	6	6	3	AG	CT	TT	TT	GT
Training	TAM0824	XiangYa	female	Asian	39	154	54	0	84	6.15	821	5.8	35.2	1	0	1	0	1	1	0	1	0	1	0	5	6.5	3	AA	CT	TT	CT	GT
Training	TAM0825	BeiJing	female	Asian	46	158	43	0	NA	NA	NA	NA	NA	0	0	NA	NA	0	0	NA	0	0	NA	NA	NA	6.5	3	AG	CT	TT	CT	GT
Training	TAM0826	XiangYa	male	Asian	27	170	59	0	119	5.47	738	6.4	39.3	1	0	1	1	1	1	0	0	0	0	1	6	6.5	3	AA	CT	CC/CT	CT	GG
Training	TAM0827	ZhenZhou	male	Asian	35	NA	NA	1	NA	NA	NA	NA	NA	1	NA	1	NA	0	0	0	0	0	0	1	6	7	3	AA	CT	TT	TT	GT
Training	TAM0828	BeiJing	female	Asian	47	160	64.5	0	93	6.1	586	11.9	NA	1	0	NA	NA	0	0	NA	0	1	NA	NA	6	7	3	AA	CC	TT	CC	GG
Training	TAM0829	BeiJing	female	Asian	70	162	58	0	115	5	114	14.04	NA	1	0	NA	NA	0	0	NA	0	1	NA	NA	3	7	3	AA	CT	TT	TT	GT
Training	TAM0830	BeiJing	male	Asian	48	171	57.5	0	121	11	116	8.1	NA	0	0	NA	NA	0	1	NA	0	1	NA	NA	7	7	3	AG	TT	TT	TT	TT
Training	TAM0831	XiangYa	male	Asian	30	173	46	1	169	9.48	134	24.7	47.3	1	0	0	0	1	1	0	1	1	0	1	6	7	3	AA	CT	CC/CT	CT	TT
Training	TAM0832	BeiJing	male	Asian	30	176	62	1	105	7.9	123	14.8	NA	0	0	NA	NA	0	0	NA	0	0	NA	NA	5	7	3	AA	CC	TT	CC	GG
Training	TAM0833	ZhenZhou	male	Asian	28	NA	NA	1	NA	NA	NA	NA	NA	NA	NA	1	NA	1	1	1	1	1	0	0	10	7	3	AA	CT	TT	CT	GT
Training	TAM0834	BeiJing	male	Asian	24	170	66	0	NA	NA	128	4.2	NA	0	0	NA	NA	0	1	NA	1	1	NA	NA	7	8	3	AA	CT	TT	TT	GG
Training	TAM0835	XiangYa	female	Asian	31	153	44	0	84	10.16	1144	6.8	43.8	1	0	1	0	1	0	0	1	1	1	0	6	8	3	AA	CC	TT	TT	GT
Training	TAM0836	XiangYa	female	Asian	48	155	55	1	134	9.19	68	11.9	43.6	1	0	1	0	1	0	0	1	0	0	0	6	8	3	AA	CT	TT	TT	GT
Training	TAM0837	XiangYa	male	Asian	54	NA	NA	0	125	10.36	292	9.2	34.8	1	0	1	0	1	1	0	1	0	1	1	5	9	3	AA	CT	TT	TT	TT
Training	TAM0838	ZhenZhou	male	Asian	31	NA	NA	0	NA	NA	NA	NA	NA	NA	NA	NA	NA	0	1	1	1	1	1	0	8	9	3	AA	CT	TT	TT	GT
Testing	TAM0842	ZhenZhou	male	Asian	15	NA	NA	1	NA	NA	NA	NA	NA	NA	NA	1	NA	0	0	1	1	1	0	0	2	1	1	GG	NA	NA	NA	NA
Testing	TAM0843	XiangYa	male	Asian	33	178	60	0	148	5.1	1245	11	51.5	1	0	1	1	1	0	0	1	0	1	1	4	1	1	GG	CC	TT	TT	GG
Testing	TAM0844	ZhenZhou	male	Asian	45	NA	NA	0	NA	NA	NA	NA	NA	NA	NA	NA	NA	1	0	1	1	0	1	0	7	1	1	GG	CT	TT	TT	GT
Testing	TAM0845	ZhenZhou	male	Asian	22	NA	NA	1	NA	NA	NA	NA	NA	NA	NA	NA	NA	1	0	0	1	1	1	0	6	1	1	GG	CC	TT	TT	GG
Testing	TAM0846	BeiJing	female	Asian	53	155	58	0	NA	NA	NA	NA	NA	0	0	NA	NA	0	0	NA	0	0	NA	NA	NA	1	1	AG	CC	TT	CT	GG
Testing	TAM0847	ZhenZhou	male	Asian	37	NA	NA	1	NA	NA	NA	NA	NA	NA	NA	NA	NA	1	1	1	1	0	1	0	NA	1	1	GG	NA	NA	NA	NA
Testing	TAM0848	ZhenZhou	male	Asian	63	NA	52	0	NA	NA	NA	NA	NA	1	NA	1	NA	0	0	1	0	0	1	0	6	1	1	GG	CC	TT	CC	NA
Testing	TAM0849	ZhenZhou	NA	Asian	NA	NA	NA	0	NA	NA	NA	NA	NA	NA	NA	NA	NA	0	0	0	0	0	0	0	NA	1.5	1	GG	CT	TT	TT	GT
Testing	TAM0850	ZhenZhou	male	Asian	40	NA	NA	1	NA	NA	NA	NA	NA	1	NA	1	NA	0	0	0	0	0	0	0	8	1.5	1	AG	CC	TT	CT	NA
Testing	TAM0851	ZhenZhou	male	Asian	28	NA	NA	0	NA	NA	NA	NA	NA	NA	NA	NA	NA	1	1	0	1	1	0	0	10	1.5	1	GG	NA	TT	TT	GT
Testing	TAM0852	ZhenZhou	male	Asian	27	NA	NA	1	NA	NA	NA	NA	NA	1	NA	NA	NA	1	1	0	1	0	0	0	6	1.5	1	NA	CT	TT	NA	GT
Testing	TAM0853	XiangYa	male	Asian	17	140	70	1	174	6.13	145	12.1	48.6	1	0	1	0	0	0	0	0	0	0	0	6	1.5	1	GG	CT	TT	TT	GT
Testing	TAM0854	ZhenZhou	male	Asian	24	NA	NA	1	NA	NA	NA	NA	NA	NA	NA	NA	NA	1	0	0	1	0	1	0	5	1.5	1	GG	CT	TT	NA	GT
Testing	TAM0855	XiangYa	male	Asian	28	172	55	1	130	7.25	1017	5.7	41.8	1	0	0	0	1	1	1	1	1	1	1	6	1.5	1	GG	CC	TT	CT	GG
Testing	TAM0856	XiangYa	male	Asian	63	175	NA	0	134	7.87	59	5.5	45.3	1	0	0	0	1	1	0	1	0	1	1	8	1.5	1	GG	CC	TT	CC	GG
Testing	TAM0857	BeiJing	female	Asian	46	165	52	0	146	10.2	75	14.86	NA	1	0	NA	NA	0	0	NA	1	0	NA	NA	4	1.5	1	GG	CT	TT	CT	GG
Testing	TAM0858	XiangYa	male	Asian	45	165	80	1	79	7.38	2073	4.9	39	1	0	1	0	1	0	0	1	0	1	1	6	1.5	1	GG	CC	TT	TT	GT
Testing	TAM0859	ZhenZhou	male	Asian	34	NA	66	1	NA	NA	NA	NA	NA	NA	NA	NA	NA	0	0	0	0	0	0	0	NA	1.5	1	AG	CT	TT	TT	TT
Testing	TAM0860	BeiJing	male	Asian	60	172	54.5	0	132	4.84	195	9.7	NA	1	0	NA	NA	0	0	NA	0	0	NA	NA	3	1.5	1	GG	CC	TT	CT	GT
Testing	TAM0861	XiangYa	female	Asian	44	150	43	1	148	6.63	148	15	44	1	1	0	0	1	0	0	1	1	1	1	6	1.5	1	GG	TT	TT	TT	TT
Testing	TAM0862	ZhenZhou	male	Asian	46	NA	NA	0	NA	NA	NA	NA	NA	1	NA	NA	NA	1	1	0	1	1	1	0	7	2	1	GG	CC	TT	CT	GG
Testing	TAM0863	ZhenZhou	female	Asian	47	NA	NA	0	NA	NA	NA	NA	NA	NA	NA	NA	NA	0	0	0	0	0	0	0	3	2	1	GG	CT	TT	CT	TT
Testing	TAM0864	ZhenZhou	male	Asian	52	NA	61	1	NA	NA	NA	NA	NA	1	NA	NA	NA	0	0	0	0	0	0	0	2	2	1	GG	TT	TT	TT	TT
Testing	TAM0865	BeiJing	female	Asian	37	162	50	0	92	6.19	99	10.6	NA	0	0	NA	NA	0	0	NA	0	0	NA	NA	4	2	1	GG	CC	TT	TT	GG
Testing	TAM0866	ZhenZhou	NA	Asian	NA	NA	NA	0	NA	NA	NA	NA	NA	NA	NA	NA	NA	0	0	0	0	0	0	0	NA	2	1	AG	TT	TT	TT	TT
Testing	TAM0867	XiangYa	female	Asian	45	155	56	0	114	7.51	980	11	44.4	0	0	0	1	0	1	0	0	0	0	1	6	2	1	GG	CT	TT	TT	GT
Testing	TAM0868	XiangYa	male	Asian	40	163	57	0	154	5.9	94	9.5	52.3	1	0	0	0	1	1	0	0	0	1	0	6	2	1	GG	CT	TT	CT	GT
Testing	TAM0869	ZhenZhou	male	Asian	40	NA	NA	1	NA	NA	NA	NA	NA	1	NA	1	NA	0	0	0	0	0	1	0	9	2	1	AG	CT	TT	TT	GT
Testing	TAM0870	XiangYa	male	Asian	35	172	65	1	90	7.77	625	9	33.7	1	0	0	0	1	0	0	1	1	1	0	5	2	1	GG	CT	TT	CT	TT
Testing	TAM0871	XiangYa	male	Asian	56	172	63	0	120	3.5	1119	12.3	33.4	1	0	1	0	1	1	0	1	1	1	1	6	2	1	GG	TT	TT	TT	TT
Testing	TAM0872	BeiJing	male	Asian	61	160	56	0	NA	NA	NA	NA	NA	1	0	NA	NA	0	0	NA	0	0	NA	NA	4	2	1	GG	CC	TT	CC	GG
Testing	TAM0873	XiangYa	female	Asian	27	165	48	1	85	5.34	526	9	35.5	1	0	0	0	0	0	0	1	0	1	0	6	2	1	GG	CT	TT	CT	GT
Testing	TAM0874	ZhenZhou	male	Asian	39	NA	NA	1	NA	NA	NA	NA	NA	NA	NA	1	NA	0	1	0	1	0	1	0	7	2	1	GG	CT	TT	CT	GT
Testing	TAM0875	BeiJing	female	Asian	36	152	44	0	121	6.3	106	15.8	NA	0	0	NA	NA	0	0	NA	0	0	NA	NA	2	2	1	GG	CT	TT	TT	GT
Testing	TAM0876	ZhenZhou	male	Asian	39	NA	NA	1	NA	NA	NA	NA	NA	NA	NA	NA	NA	1	0	1	1	1	1	0	6	2	1	GG	CT	TT	NA	NA
Testing	TAM0877	XiangYa	male	Asian	26	147	49	0	124	9.4	118	10.8	48.7	1	0	1	0	1	0	0	0	0	1	0	6	2	1	GG	CT	TT	TT	GT
Testing	TAM0878	XiangYa	female	Asian	35	NA	NA	1	103	6.72	1012	10.8	44.9	1	0	1	0	1	0	1	1	0	0	1	6	2	1	GG	CT	TT	TT	GT
Testing	TAM0879	BeiJing	female	Asian	30	156	39	0	NA	NA	NA	NA	NA	0	0	NA	NA	0	0	NA	0	0	NA	NA	3	2	1	AG	TT	TT	TT	TT
Testing	TAM0880	ZhenZhou	male	Asian	36	NA	NA	0	NA	NA	NA	NA	NA	NA	NA	1	NA	1	0	1	1	0	1	0	6	2	1	NA	NA	NA	NA	NA
Testing	TAM0881	XiangYa	male	Asian	30	168	56	1	161	9.8	104	21.6	46.4	1	0	1	0	1	0	0	1	0	0	0	5	2.5	2	GG	CC	TT	CC	GG
Testing	TAM0882	XiangYa	male	Asian	45	168	57	0	150	6.54	96	22.5	46.5	1	0	0	0	0	1	0	1	0	1	0	5	2.5	2	GG	CC	TT	CT	GG
Testing	TAM0883	XiangYa	female	Asian	39	160	60	1	160	7.41	108	17.9	48.6	1	0	1	0	1	1	0	0	1	1	0	4	2.5	2	GG	CT	TT	CT	GG
Testing	TAM0884	XiangYa	male	Asian	35	170	65	0	125	5.21	1142	11.1	41.5	1	0	1	0	1	1	1	1	0	1	1	4	2.5	2	GG	CC	CC/CT	CT	GG
Testing	TAM0885	XiangYa	male	Asian	25	163	62	1	113	3.76	1636	5.9	45.9	1	0	0	0	1	1	1	1	0	1	1	4	2.5	2	AG	TT	TT	TT	TT
Testing	TAM0886	XiangYa	female	Asian	47	158	46	0	136	5.65	85	6.5	40.4	1	0	1	0	0	1	1	1	0	1	0	4	2.5	2	AG	CC	TT	CC	GG
Testing	TAM0887	XiangYa	male	Asian	39	168	60	0	120	8.6	90	18.1	43	0	0	0	0	1	1	0	0	0	1	0	6	2.5	2	AG	CC	TT	CC	GG
Testing	TAM0888	XiangYa	male	Asian	22	165	63	1	103	7.47	1460	6.7	40.6	1	0	1	0	1	0	0	1	0	1	0	4	2.5	2	GG	CC	TT	CC	GG
Testing	TAM0889	XiangYa	female	Asian	24	158	49	1	111	5.74	87	12.6	48.4	1	0	1	0	1	1	0	0	0	1	1	6	2.5	2	GG	CC	TT	CT	GG
Testing	TAM0890	XiangYa	male	Asian	46	176	NA	1	112	4.75	97	10.6	50.3	0	0	0	0	1	0	1	0	0	0	0	6	2.5	2	GG	CC	CC/CT	CT	GT
Testing	TAM0891	XiangYa	male	Asian	31	167	61	1	152	7.26	116	14.9	47.4	0	0	0	0	1	1	1	0	0	1	1	6	2.5	2	GG	CT	CC/CT	CT	GT
Testing	TAM0892	XiangYa	female	Asian	33	154	48	1	82	3.74	1248	8.3	38.5	1	0	0	1	1	1	1	1	0	1	0	6	2.5	2	GG	CC	TT	CC	GG
Testing	TAM0893	XiangYa	female	Asian	32	158	55	0	88	8.84	160	17.6	44.5	1	0	1	0	1	1	0	1	1	1	1	6	2.5	2	AG	CT	TT	CT	TT
Testing	TAM0894	ZhenZhou	male	Asian	34	NA	78	1	NA	NA	NA	NA	NA	NA	NA	NA	NA	0	0	1	0	0	1	0	6	2.5	2	GG	CT	TT	CT	TT
Testing	TAM0895	BeiJing	male	Asian	30	160	48	0	NA	NA	154	NA	NA	0	0	NA	NA	0	0	NA	0	0	NA	NA	4	2.5	2	GG	CC	TT	CT	GG
Testing	TAM0896	BeiJing	male	Asian	39	164	52	0	NA	NA	NA	NA	NA	0	0	NA	NA	0	0	NA	0	0	NA	NA	NA	2.5	2	AG	CC	TT	CT	GG
Testing	TAM0897	XiangYa	male	Asian	34	173	54	1	145	9.5	177	13.8	49.3	1	0	1	0	0	0	0	0	0	1	0	6	2.5	2	GG	TT	TT	TT	TT
Testing	TAM0898	ZhenZhou	male	Asian	23	NA	NA	0	NA	NA	NA	NA	NA	NA	NA	1	NA	1	1	0	1	1	1	1	8	2.5	2	GG	NA	NA	NA	NA
Testing	TAM0899	BeiJing	female	Asian	43	158	60	0	58	4.9	607	7	NA	0	0	NA	NA	1	1	NA	1	0	NA	NA	4	3	2	AG	CC	TT	CT	GG
Testing	TAM0900	XiangYa	male	Asian	28	NA	NA	1	134	5.45	774	7.5	34.9	1	0	1	0	1	0	0	1	0	0	0	4	3	2	GG	CC	CC/CT	CC	GG
Testing	TAM0901	XiangYa	male	Asian	32	172	71	0	121	8.07	665	12.1	38.6	0	0	0	0	1	0	1	1	0	1	0	5	3	2	GG	CC	TT	CT	GG
Testing	TAM0902	XiangYa	male	Asian	28	153	61	1	124	6.7	76	13.8	45	1	0	1	1	1	0	1	1	0	1	0	6	3	2	GG	CC	TT	CT	GG
Testing	TAM0903	ZhenZhou	male	Asian	47	NA	NA	0	NA	NA	NA	NA	NA	1	NA	1	NA	0	1	0	1	1	0	0	6	3	2	GG	CC	TT	CT	TT
Testing	TAM0904	XiangYa	female	Asian	24	168	55	1	150	6.04	119	13.2	48.1	1	0	1	0	1	1	0	1	0	1	0	6	3	2	AG	CT	TT	CT	GT
Testing	TAM0905	BeiJing	female	Asian	37	168	57	0	134	7.7	NA	NA	NA	1	0	NA	NA	0	0	NA	0	1	NA	NA	3	3	2	AG	TT	TT	TT	TT
Testing	TAM0906	ZhenZhou	female	Asian	49	NA	NA	0	NA	NA	NA	NA	NA	NA	NA	1	NA	1	1	0	1	1	1	0	6	3	2	GG	CC	TT	CT	GG
Testing	TAM0907	XiangYa	male	Asian	30	165	NA	1	121	10.35	91	11.6	46.1	1	0	0	0	1	0	1	1	1	1	0	4	3	2	GG	CT	TT	TT	GT
Testing	TAM0908	XiangYa	female	Asian	49	170	NA	1	156	5.8	129	10.7	49.5	1	0	0	0	1	0	1	0	0	1	0	6	3	2	AG	CC	CC/CT	CT	TT
Testing	TAM0909	ZhenZhou	male	Asian	37	NA	NA	0	NA	NA	NA	NA	NA	NA	NA	1	NA	1	1	0	1	0	1	0	8	3	2	GG	CT	TT	TT	GT
Testing	TAM0910	BeiJing	female	Asian	34	173	51.5	0	99	7.6	107	10.84	NA	1	0	NA	NA	0	0	NA	0	0	NA	NA	4	3	2	GG	CC	TT	CC	GG
Testing	TAM0911	ZhenZhou	NA	Asian	23	NA	NA	0	NA	NA	NA	NA	NA	NA	NA	NA	NA	0	0	0	1	0	1	0	6	3	2	NA	NA	NA	CT	NA
Testing	TAM0912	XiangYa	male	Asian	34	173	55	1	145	6.79	99	18.4	49.3	1	0	1	0	1	0	0	0	1	1	0	6	3	2	GG	CC	TT	CC	GG
Testing	TAM0913	ZhenZhou	male	Asian	38	NA	NA	0	NA	NA	NA	NA	NA	NA	NA	NA	NA	1	1	1	1	0	1	0	7	3	2	NA	CT	TT	CT	GT
Testing	TAM0914	ZhenZhou	female	Asian	55	NA	50	0	NA	NA	NA	NA	NA	NA	NA	1	NA	1	1	1	1	0	0	1	8	3	2	AG	CT	TT	TT	NA
Testing	TAM0915	XiangYa	female	Asian	27	158	50	0	125	4.6	105	8.3	48.5	1	0	1	0	0	0	0	0	0	0	0	4	3	2	GG	CC	TT	CC	GG
Testing	TAM0916	XiangYa	NA	Asian	NA	NA	NA	NA	113	7.78	120	14.5	41.3	1	0	1	0	0	0	0	1	0	1	0	6	3	2	GG	CC	TT	CC	GG
Testing	TAM0917	XiangYa	male	Asian	36	172	50	1	82	4.85	877	7.4	35.9	1	0	1	0	1	0	0	0	0	1	0	5	3	2	AG	CC	TT	CT	GG
Testing	TAM0918	XiangYa	male	Asian	40	168	65	0	164	7.91	149	21.8	51.3	1	0	1	0	1	0	0	1	0	1	0	6	3	2	GG	CC	TT	CT	GG
Testing	TAM0919	XiangYa	male	Asian	34	167	64	0	149	7.97	881	10.2	44.5	1	0	0	0	1	1	0	1	0	1	0	5	3	2	GG	CC	TT	CT	GG
Testing	TAM0920	XiangYa	male	Asian	44	169	62	1	142	9.52	111	13.1	41.8	1	0	0	0	1	0	0	1	0	1	1	6	3	2	AG	CT	TT	CT	GG
Testing	TAM0921	XiangYa	female	Asian	28	173	39	1	154	6.1	109	16.8	48.1	1	0	0	0	1	0	1	0	0	1	0	5	3	2	AG	CC	TT	TT	GG
Testing	TAM0922	XiangYa	male	Asian	44	164	43	1	155	9.5	132	10.2	49	1	0	1	0	1	1	1	1	1	1	0	5	3	2	AG	CC	TT	TT	GG
Testing	TAM0923	XiangYa	male	Asian	47	171	70	0	116	8.4	124	9.1	49.2	1	0	0	0	1	0	0	1	0	0	0	4	3	2	AG	CT	TT	CT	GT
Testing	TAM0924	XiangYa	male	Asian	57	170	60	0	123	7.3	123	11.8	46.1	1	0	1	1	0	0	1	1	0	0	0	6	3	2	GG	CT	TT	CT	GT
Testing	TAM0925	XiangYa	male	Asian	25	173	73	1	123	11.2	99	10.5	45.4	0	0	0	0	1	0	0	1	0	1	1	6	3	2	GG	CC	CC/CT	CT	GT
Testing	TAM0926	BeiJing	male	Asian	41	NA	41.4	0	138	5.2	96	11.1	NA	0	0	NA	NA	0	0	NA	0	0	NA	NA	4	3	2	GG	CT	TT	CT	GG
Testing	TAM0927	XiangYa	female	Asian	25	165	46	1	133	7.1	129	15.5	46.8	1	0	1	0	1	1	0	1	0	1	0	6	3	2	GG	CC	TT	TT	GT
Testing	TAM0928	XiangYa	male	Asian	23	172	55	0	128	9.36	102	18.5	42.5	1	0	0	0	1	0	0	0	0	1	0	8	3	2	AG	CT	TT	TT	GT
Testing	TAM0929	XiangYa	male	Asian	25	173	74	1	136	9.09	116	NA	NA	1	0	1	0	1	0	1	1	0	1	1	7	3	2	AG	CT	TT	TT	GT
Testing	TAM0930	XiangYa	male	Asian	30	170	64	1	84	3.94	1198	11.6	37.6	1	0	1	0	1	0	0	1	0	0	0	6	3	2	GG	CT	TT	TT	GT
Testing	TAM0931	ZhenZhou	male	Asian	36	NA	NA	0	NA	NA	NA	NA	NA	1	NA	NA	NA	0	0	1	1	0	1	0	6	3	2	GG	CC	TT	TT	GG
Testing	TAM0932	XiangYa	male	Asian	21	178	59	1	132	7	160	12.1	46.4	1	0	0	0	1	1	0	0	1	0	0	6	3	2	AG	CT	CC/CT	TT	GT
Testing	TAM0933	BeiJing	male	Asian	31	NA	53	0	106	16.1	99	11.8	NA	0	0	NA	NA	0	0	NA	0	0	NA	NA	5	3	2	AA	CT	TT	TT	TT
Testing	TAM0934	BeiJing	male	Asian	35	170	75	0	117	6.8	178	6.2	NA	0	0	NA	NA	0	0	NA	1	0	NA	NA	5	3	2	AG	CT	TT	TT	GT
Testing	TAM0935	XiangYa	female	Asian	27	155	45	0	91	6.13	1124	9.5	45.6	0	0	1	0	1	1	0	1	0	1	0	5	3	2	GG	CT	TT	CT	TT
Testing	TAM0936	BeiJing	male	Asian	51	176	70	1	100	13	191	14.7	NA	1	0	NA	NA	0	0	NA	0	0	NA	NA	6	3	2	GG	TT	TT	TT	TT
Testing	TAM0937	XiangYa	male	Asian	26	158	NA	1	157	8.09	83	20	51.5	1	0	0	0	1	1	1	0	0	1	1	6	3	2	AG	CT	TT	TT	TT
Testing	TAM0938	XiangYa	male	Asian	23	176	70	0	91	5.94	1632	2.7	35.5	1	0	1	0	1	1	0	1	0	1	0	6	3	2	AG	TT	TT	TT	TT
Testing	TAM0939	XiangYa	male	Asian	29	173	67	1	133	7.1	117	9	51.4	1	0	1	0	1	0	1	0	0	1	0	6	3	2	GG	TT	TT	TT	TT
Testing	TAM0940	XiangYa	female	Asian	40	NA	NA	1	135	6.5	117	13.2	46.7	1	0	0	0	1	1	0	0	1	1	0	4	3.5	2	AG	CC	TT	CT	GG
Testing	TAM0941	XiangYa	male	Asian	48	NA	NA	1	79	8.07	813	5.1	38.1	1	0	1	0	0	1	1	0	0	1	0	5	3.5	2	AG	CT	TT	CT	GG
Testing	TAM0942	XiangYa	male	Asian	25	165	60	1	144	9	105	16	46.1	1	0	1	0	0	0	0	0	0	1	0	6	3.5	2	AG	CC	TT	CT	GT
Testing	TAM0943	XiangYa	male	Asian	36	165	NA	1	130	7.34	94	13.1	46.2	1	0	0	0	1	1	0	1	1	1	1	8	3.5	2	AG	TT	TT	TT	TT
Testing	TAM0944	BeiJing	male	Asian	48	172	80	0	NA	NA	NA	NA	NA	1	0	NA	NA	0	0	NA	0	0	NA	NA	NA	3.5	2	AG	CC	TT	CT	GT
Testing	TAM0945	XiangYa	female	Asian	18	150	58	1	142	8.09	85	10.6	49	1	0	0	0	1	0	1	0	0	1	0	6	3.5	2	AG	CC	TT	CT	GG
Testing	TAM0946	XiangYa	female	Asian	38	171	NA	1	149	9.92	133	10.2	47	1	0	1	0	1	1	1	1	0	1	0	5	3.5	2	AG	CC	TT	CT	GG
Testing	TAM0947	XiangYa	male	Asian	39	164	50	1	105	4.65	706	9.7	40.3	1	0	1	0	1	1	0	1	0	1	0	6	3.5	2	AG	CC	TT	TT	GG
Testing	TAM0948	ZhenZhou	male	Asian	34	NA	77	1	NA	NA	NA	NA	NA	NA	NA	1	NA	0	1	1	1	1	1	1	10	3.5	2	AG	CT	TT	CT	GT
Testing	TAM0949	XiangYa	female	Asian	70	155	45	0	125	16.66	180	15.4	47.9	0	0	0	0	0	1	1	1	0	1	1	8	3.5	2	AG	CT	TT	CT	GT
Testing	TAM0950	ZhenZhou	male	Asian	33	NA	NA	1	NA	NA	NA	NA	NA	NA	NA	NA	NA	1	1	0	1	1	1	0	6	3.5	2	GG	CC	TT	CT	GG
Testing	TAM0951	XiangYa	male	Asian	49	170	71	0	99	8.42	737	9.3	41.4	1	0	1	1	0	1	0	0	0	0	0	4	3.5	2	GG	CT	TT	CT	GT
Testing	TAM0952	XiangYa	male	Asian	NA	158	67	0	148	10.47	139	14.1	50.3	1	0	1	0	1	1	0	1	0	1	0	8	3.5	2	GG	CT	TT	CT	GT
Testing	TAM0953	ZhenZhou	female	Asian	18	NA	58.5	0	NA	NA	NA	NA	NA	NA	NA	1	NA	0	0	0	1	0	1	0	8	3.5	2	GG	CT	TT	TT	GT
Testing	TAM0954	ZhenZhou	male	Asian	21	NA	54	1	NA	NA	NA	NA	NA	NA	NA	1	NA	0	0	1	0	0	1	0	6	3.5	2	GG	CC	TT	CT	GG
Testing	TAM0955	XiangYa	female	Asian	40	165	NA	1	64	4.83	1542	9.8	39.7	1	0	1	1	1	0	0	0	0	1	0	5	3.5	2	GG	TT	CC/CT	TT	GT
Testing	TAM0956	XiangYa	male	Asian	28	168	52	1	123	8.72	97	3.5	47.2	1	0	0	0	1	0	0	0	0	0	1	6	3.5	2	AG	CT	CC/CT	CT	TT
Testing	TAM0957	XiangYa	male	Asian	18	170	65	1	93	5.5	1193	7.6	40.5	1	0	1	0	1	0	0	1	0	1	0	6	3.5	2	AG	TT	TT	TT	TT
Testing	TAM0958	XiangYa	female	Asian	37	161	50	1	196	22.4	88	24.5	49.3	1	0	1	0	1	0	0	0	1	1	0	5	4	3	AG	CC	TT	CC	GG
Testing	TAM0959	XiangYa	female	Asian	27	170	48	1	143	10.91	165	7.8	43.1	1	0	1	0	1	1	1	1	1	1	0	7	4	3	AG	CC	TT	CT	GG
Testing	TAM0960	XiangYa	male	Asian	43	171	70	0	125	5.5	107	8.1	51.7	1	0	1	0	1	0	0	1	0	1	0	6	4	3	AG	CC	TT	CT	GG
Testing	TAM0961	XiangYa	female	Asian	39	171	NA	0	139	8.7	92	24.5	49.6	1	0	1	0	1	1	1	1	0	1	0	6	4	3	GG	CC	TT	CT	GG
Testing	TAM0962	XiangYa	male	Asian	45	174	70	1	117	7.43	97	9.8	45.6	0	0	0	0	1	0	0	0	0	1	0	4	4	3	AG	CC	TT	TT	GG
Testing	TAM0963	XiangYa	male	Asian	18	164	53	1	108	8.5	140	10.8	42.1	1	0	0	0	1	0	1	0	0	1	1	4	4	3	AG	CC	TT	TT	GG
Testing	TAM0964	ZhenZhou	male	Asian	26	NA	NA	1	NA	NA	NA	NA	NA	NA	NA	NA	NA	0	1	1	1	0	1	1	10	4	3	AA	CT	TT	TT	GT
Testing	TAM0965	ZhenZhou	NA	Asian	NA	NA	NA	0	NA	NA	NA	NA	NA	NA	NA	NA	NA	1	1	1	1	1	1	0	NA	4	3	GG	CT	TT	CT	TT
Testing	TAM0966	ZhenZhou	male	Asian	22	NA	NA	0	NA	NA	NA	NA	NA	NA	NA	1	NA	1	1	1	1	1	1	0	7	4	3	GG	CT	TT	CT	TT
Testing	TAM0967	BeiJing	male	Asian	33	187	92	0	136	9.8	120	14.4	NA	1	0	NA	NA	0	1	NA	0	0	NA	NA	5	4	3	GG	CC	TT	CT	TT
Testing	TAM0968	XiangYa	female	Asian	48	150	43	1	170	8.2	883	6.7	43	1	0	0	0	1	1	0	1	1	1	0	5	4	3	GG	CT	TT	CT	GT
Testing	TAM0969	XiangYa	male	Asian	49	174	51	1	137	5.9	116	16	45.2	1	0	1	0	1	1	1	1	0	1	0	6	4	3	GG	CT	TT	CT	GT
Testing	TAM0970	XiangYa	female	Asian	43	172	55	0	138	4.6	137	9.5	50.6	1	0	0	0	1	0	0	1	0	1	0	6	4	3	AG	CT	TT	TT	GT
Testing	TAM0971	XiangYa	male	Asian	35	174	60	0	137	8.22	100	11.4	43.8	1	0	1	0	1	1	0	1	0	1	0	6	4	3	AG	CT	TT	TT	GT
Testing	TAM0972	XiangYa	male	Asian	32	160	48	1	122	5.51	1222	9.6	44.9	1	0	1	0	1	1	0	1	0	1	0	5	4	3	AG	CT	TT	TT	GT
Testing	TAM0973	BeiJing	female	Asian	50	163	NA	1	99	11.6	72	6.83	NA	1	0	NA	NA	0	0	NA	1	0	NA	NA	8	4	3	GG	CT	TT	TT	GT
Testing	TAM0974	XiangYa	male	Asian	39	160	47	0	100	14.96	776	11.4	39.9	1	0	0	0	1	1	1	1	0	1	1	8	4	3	GG	TT	TT	TT	TT
Testing	TAM0975	XiangYa	male	Asian	49	168	72	0	97	4.61	1864	10.9	44.7	0	0	0	0	1	1	0	1	0	1	0	6	4	3	AG	CT	TT	CT	GT
Testing	TAM0976	BeiJing	male	Asian	28	175	60	1	NA	NA	109	NA	NA	0	0	NA	NA	0	0	NA	0	0	NA	NA	4	4	3	GG	CT	TT	CT	TT
Testing	TAM0977	XiangYa	female	Asian	28	157	50	1	124	7.1	96	16.1	48.6	0	0	0	0	1	1	0	0	1	1	1	6	4	3	GG	CT	TT	CC	GG
Testing	TAM0978	ZhenZhou	male	Asian	25	NA	NA	1	NA	NA	NA	NA	NA	1	NA	1	NA	1	0	0	1	1	0	0	6	4	3	AA	CT	TT	TT	GT
Testing	TAM0979	XiangYa	male	Asian	42	168	59	0	49	2.63	1506	4.7	37.6	1	0	1	0	1	1	1	0	1	0	0	5	4	3	GG	CT	CC/CT	CC	GG
Testing	TAM0980	XiangYa	female	Asian	31	170	53	1	139	7.34	99	12.2	48.1	0	0	0	0	1	0	0	1	0	1	1	4	4	3	AG	CC	TT	CT	GG
Testing	TAM0981	XiangYa	male	Asian	41	160	48	1	118	8.98	96	10.1	44.8	1	0	1	0	1	1	0	0	0	1	1	5	4	3	AG	CT	TT	CT	GT
Testing	TAM0982	XiangYa	male	Asian	25	165	56	1	102	7.32	1594	5.6	43.6	1	0	0	0	1	1	0	0	0	1	1	5	4	3	AG	CT	TT	CT	GT
Testing	TAM0983	XiangYa	male	Asian	18	163	53	1	114	7.2	517	9.2	53.4	1	0	1	0	1	0	0	1	0	1	0	4	4	3	AG	CT	TT	CT	GT
Testing	TAM0984	ZhenZhou	male	Asian	44	NA	NA	1	NA	NA	NA	NA	NA	NA	NA	NA	NA	1	0	0	1	1	0	0	6	4	3	AG	CT	TT	CT	GG
Testing	TAM0985	BeiJing	male	Asian	40	168	61	0	113	8.6	82	7.46	NA	1	0	NA	NA	0	0	NA	0	1	NA	NA	6	4	3	GG	CT	TT	CT	GT
Testing	TAM0986	BeiJing	male	Asian	51	NA	NA	0	90	6.1	133	12.1	NA	1	0	NA	NA	0	0	NA	0	0	NA	NA	6	4	3	AG	CC	TT	CC	GG
Testing	TAM0987	BeiJing	male	Asian	30	NA	NA	0	109	10.9	174	4.4	NA	0	0	NA	NA	0	0	NA	0	0	NA	NA	6	4	3	AG	CC	TT	CC	GG
Testing	TAM0988	XiangYa	female	Asian	23	158	61	1	123	8.1	136	12.1	44.2	1	0	0	0	1	1	0	1	0	1	0	5	4	3	GG	CT	TT	TT	GT
Testing	TAM0989	ZhenZhou	male	Asian	43	NA	NA	1	NA	NA	NA	NA	NA	NA	NA	1	NA	1	1	1	0	0	1	0	10	4	3	NA	CC	TT	CT	NA
Testing	TAM0990	XiangYa	female	Asian	37	161	47	0	108	5.4	99	5.9	46.1	1	0	1	0	1	0	0	0	0	1	0	4	4	3	AG	CT	TT	TT	TT
Testing	TAM0991	XiangYa	male	Asian	28	175	71	1	138	11.1	72	8.8	46.9	1	0	0	0	1	1	0	1	1	1	1	5	4	3	GG	CT	TT	TT	TT
Testing	TAM0992	XiangYa	male	Asian	32	176	72	1	173	9.88	82	10.7	51.5	1	0	1	0	1	0	0	0	0	1	1	5	4	3	GG	CT	TT	TT	TT
Testing	TAM0993	XiangYa	male	Asian	57	150	56	0	118	5.57	76	12.4	39.8	1	0	1	0	0	0	0	0	0	0	0	6	4	3	AA	TT	TT	TT	TT
Testing	TAM0994	XiangYa	male	Asian	32	165	46	0	119	7.66	1144	8.2	44.1	1	0	1	0	1	1	0	1	0	1	0	4	4	3	AG	TT	TT	TT	TT
Testing	TAM0995	XiangYa	male	Asian	31	168	60	1	131	6.66	76	13.9	49.3	1	0	1	0	1	0	1	1	0	1	0	8	4	3	GG	TT	TT	TT	TT
Testing	TAM0996	ZhenZhou	NA	Asian	44	NA	53	0	NA	NA	NA	NA	NA	NA	NA	NA	NA	0	0	0	0	0	0	1	3	4.5	3	GG	CT	TT	CT	GT
Testing	TAM0997	ZhenZhou	male	Asian	33	NA	NA	1	NA	NA	NA	NA	NA	1	NA	1	NA	1	1	0	1	1	0	0	8	4.5	3	NA	NA	NA	NA	NA
Testing	TAM0998	ZhenZhou	NA	Asian	NA	NA	NA	0	NA	NA	NA	NA	NA	NA	NA	NA	NA	0	0	0	0	0	0	0	NA	4.5	3	NA	CT	TT	NA	GT
Testing	TAM0999	XiangYa	male	Asian	34	178	71	0	101	7.6	140	10.2	46.1	1	0	1	0	1	0	0	1	0	0	0	4	4.5	3	AA	CC	CC/CT	CC	GG
Testing	TAM1000	XiangYa	male	Asian	22	167	54	0	119	18.07	119	9.4	45.4	1	0	1	0	1	1	0	0	1	1	0	5	4.5	3	AG	CT	TT	CT	TT
Testing	TAM1001	XiangYa	male	Asian	32	170	59	1	90	4.48	775	7.2	38.9	1	1	1	0	0	0	0	0	0	0	0	6	4.5	3	GG	CT	TT	TT	GT
Testing	TAM1002	XiangYa	male	Asian	38	NA	NA	1	90	7.77	625	9	33.7	1	0	0	0	1	1	0	0	0	1	1	6	5	3	AA	CC	TT	CT	GG
Testing	TAM1003	XiangYa	male	Asian	40	165	50	1	108	6.51	104	NA	NA	1	0	1	0	1	1	1	0	0	1	0	6	5	3	AG	CC	TT	CT	GG
Testing	TAM1004	XiangYa	male	Asian	29	173	NA	1	108	8.5	123	15.8	46	1	0	1	0	1	1	1	0	0	1	0	6	5	3	AG	CC	TT	CT	GG
Testing	TAM1005	BeiJing	male	Asian	40	NA	NA	0	NA	NA	NA	NA	NA	1	0	NA	NA	0	0	NA	0	0	NA	NA	NA	5	3	AG	TT	TT	TT	TT
Testing	TAM1006	XiangYa	male	Asian	49	174	68	0	105	7.1	190	15.1	38.1	1	0	1	0	1	0	0	1	0	1	1	7	5	3	AG	CT	TT	CT	GT
Testing	TAM1007	BeiJing	male	Asian	49	165	59	0	107	3.71	94	10.6	NA	1	0	NA	NA	1	0	NA	0	0	NA	NA	4	5	3	AG	CC	TT	CT	GT
Testing	TAM1008	BeiJing	male	Asian	33	NA	65	0	106	15	107	7.07	NA	1	0	NA	NA	0	1	NA	0	0	NA	NA	7	5	3	AG	TT	TT	TT	TT
Testing	TAM1009	BeiJing	male	Asian	35	175	73	1	150	8	113	13.8	NA	1	0	NA	NA	0	0	NA	0	0	NA	NA	4	5	3	AG	CC	TT	CT	GG
Testing	TAM1010	XiangYa	male	Asian	20	172	73	1	159	8.52	109	14.6	44.8	0	0	0	0	1	0	0	1	0	0	0	6	5	3	AG	CT	TT	TT	GT
Testing	TAM1011	ZhenZhou	male	Asian	23	NA	NA	0	NA	NA	NA	NA	NA	NA	NA	1	NA	1	1	0	1	0	1	0	7	5	3	AG	CC	TT	CC	GG
Testing	TAM1012	ZhenZhou	male	Asian	21	NA	38	1	NA	NA	NA	NA	NA	NA	NA	NA	NA	0	1	1	0	0	1	0	6	5	3	AA	TT	TT	TT	NA
Testing	TAM1013	BeiJing	female	Asian	21	NA	NA	0	NA	9.5	134	16.21	NA	1	0	NA	NA	0	0	NA	0	0	NA	NA	5	5	3	AA	CC	TT	CT	GG
Testing	TAM1014	BeiJing	male	Asian	45	167	56	0	NA	NA	NA	NA	NA	1	0	NA	NA	0	0	NA	0	0	NA	NA	2	5	3	AG	CT	TT	TT	TT
Testing	TAM1015	ZhenZhou	male	Asian	26	NA	62	1	NA	NA	NA	NA	NA	NA	NA	1	NA	1	1	1	1	1	0	0	NA	5	3	AG	CT	TT	CT	TT
Testing	TAM1016	XiangYa	male	Asian	34	NA	NA	1	147	7.07	976	10.7	45.6	1	0	1	0	1	0	0	1	0	1	0	5	5	3	AG	CT	CC/CT	CT	TT
Testing	TAM1017	XiangYa	male	Asian	41	NA	NA	1	149	2.63	1506	4.7	37.6	1	0	0	0	1	1	1	0	0	0	0	5	5	3	AG	CT	TT	TT	TT
Testing	TAM1018	XiangYa	male	Asian	26	170	60	1	125	6.5	606	11.1	52.5	1	0	0	0	1	1	0	1	0	1	1	5	5	3	AG	CT	TT	TT	TT
Testing	TAM1019	XiangYa	female	Asian	31	152	55	1	86	5.43	1104	7.7	36.8	1	0	1	0	1	1	1	0	1	1	0	6	5	3	AG	TT	TT	TT	TT
Testing	TAM1020	XiangYa	male	Asian	38	170	67	1	125	4.67	1822	4.6	43.6	1	0	0	0	1	1	0	1	1	1	1	6	5	3	AG	CT	TT	CT	TT
Testing	TAM1021	XiangYa	female	Asian	33	172	56	1	122	7.76	100	9.9	47.2	1	0	1	0	1	1	1	1	1	0	1	6	5	3	AA	CC	TT	CC	GG
Testing	TAM1022	ZhenZhou	male	Asian	43	NA	53	1	NA	NA	NA	NA	NA	NA	NA	1	NA	0	1	1	1	0	1	0	NA	5	3	AG	CC	TT	CC	GG
Testing	TAM1023	ZhenZhou	male	Asian	37	NA	54.5	0	NA	NA	NA	NA	NA	NA	NA	NA	NA	0	0	1	0	0	1	0	6	5	3	NA	NA	NA	NA	NA
Testing	TAM1024	XiangYa	NA	Asian	NA	NA	NA	NA	NA	NA	NA	NA	NA	0	0	0	0	0	0	1	1	0	1	0	6	5	3	AA	CC	TT	TT	GG
Testing	TAM1025	BeiJing	female	Asian	31	NA	NA	0	72	8.9	110	8.1	NA	0	0	NA	NA	0	0	NA	0	0	NA	NA	3	5	3	GG	CT	TT	CT	GT
Testing	TAM1026	BeiJing	male	Asian	21	NA	NA	0	85	5.1	NA	NA	NA	0	0	NA	NA	0	0	NA	0	0	NA	NA	4	5	3	GG	CT	TT	TT	GT
Testing	TAM1027	XiangYa	male	Asian	39	160	NA	1	134	5.13	93	24.8	44.8	0	0	0	0	1	0	0	1	0	1	0	5	5	3	AG	CT	TT	TT	GT
Testing	TAM1028	XiangYa	male	Asian	45	NA	NA	1	97	11.19	1431	17	46.5	1	0	1	0	0	0	0	0	0	0	0	6	5	3	AG	CT	TT	TT	GT
Testing	TAM1029	BeiJing	male	Asian	30	176	54	0	116	8.5	258	7.6	NA	1	0	NA	NA	0	0	NA	0	1	NA	NA	4	5	3	GG	CC	TT	TT	GT
Testing	TAM1030	XiangYa	female	Asian	46	160	64	1	117	10.73	2024	6.7	42	1	0	1	1	1	0	1	1	0	0	1	6	5	3	AG	TT	TT	TT	TT
Testing	TAM1031	ZhenZhou	male	Asian	44	NA	62	1	NA	NA	NA	NA	NA	NA	NA	NA	NA	0	0	1	0	0	1	0	6	5	3	AG	CT	TT	CT	TT
Testing	TAM1032	XiangYa	male	Asian	17	168	NA	1	133	6.52	159	12.6	41.9	1	0	1	0	1	1	0	1	0	1	1	5	5	3	AG	TT	TT	TT	TT
Testing	TAM1033	XiangYa	male	Asian	47	168	70	0	103	6.72	1012	10.8	44.9	1	0	1	0	1	0	0	0	0	0	1	6	5	3	GG	TT	TT	TT	TT
Testing	TAM1034	XiangYa	male	Asian	51	168	NA	1	140	8.84	135	12.3	49.5	1	0	1	0	1	0	0	0	0	1	0	8	5	3	GG	TT	TT	TT	TT
Testing	TAM1035	XiangYa	female	Asian	36	165	70	1	93	5.84	1791	9	46.6	1	1	1	1	1	1	0	1	1	1	1	6	5	3	GG	TT	TT	TT	TT
Testing	TAM1036	BeiJing	male	Asian	34	158	51	0	131	9.5	132	17.27	NA	1	0	NA	NA	0	0	NA	0	0	NA	NA	2	5.5	3	GG	CT	TT	TT	GT
Testing	TAM1037	BeiJing	female	Asian	45	165	55.5	0	NA	NA	NA	NA	NA	1	0	NA	NA	0	0	NA	0	0	NA	NA	NA	6	3	AG	CT	TT	TT	GT
Testing	TAM1038	BeiJing	male	Asian	30	167	57	0	126	4.5	82	6.5	NA	0	0	NA	NA	0	0	NA	0	0	NA	NA	6	6	3	AG	CC	TT	CC	GG
Testing	TAM1039	BeiJing	male	Asian	44	170	60	0	NA	NA	108	NA	NA	1	0	NA	NA	0	0	NA	0	0	NA	NA	5	6	3	AG	CT	TT	TT	GT
Testing	TAM1040	BeiJing	male	Asian	39	NA	NA	1	90	10.1	126	3.7	NA	0	0	NA	NA	0	0	NA	0	0	NA	NA	NA	6	3	AG	CC	TT	TT	GG
Testing	TAM1041	XiangYa	male	Asian	29	168	NA	1	169	5.62	103	17.6	51.2	1	0	0	1	1	0	0	1	0	1	0	8	6	3	AA	CC	CC/CT	CT	GG
Testing	TAM1042	XiangYa	male	Asian	42	173	84	0	71	3.01	554	9.2	37.6	1	0	1	1	1	0	0	0	0	0	0	6	6	3	AA	CC	CC/CT	CT	GG
Testing	TAM1043	ZhenZhou	female	Asian	22	NA	55	0	NA	NA	NA	NA	NA	NA	NA	NA	NA	0	0	0	0	0	0	1	6	6	3	AA	CT	TT	CT	TT
Testing	TAM1044	ZhenZhou	male	Asian	45	NA	NA	0	NA	NA	NA	NA	NA	NA	NA	1	NA	1	1	1	1	1	1	0	6	6	3	AG	CT	TT	CC	NA
Testing	TAM1045	BeiJing	male	Asian	29	NA	NA	0	96	9.2	145	7.5	NA	0	0	NA	NA	0	1	NA	0	0	NA	NA	6	6	3	AG	CT	TT	CT	GT
Testing	TAM1046	ZhenZhou	male	Asian	NA	NA	NA	0	NA	NA	NA	NA	NA	NA	NA	1	NA	0	0	0	0	0	0	0	NA	6	3	AG	CT	TT	CT	GT
Testing	TAM1047	XiangYa	male	Asian	28	165	51	1	178	9.3	88	9.4	49.8	1	0	1	0	1	0	0	0	0	1	0	6	7	3	AA	CT	TT	CT	TT
Testing	TAM1048	ZhenZhou	female	Asian	41	NA	NA	0	NA	NA	NA	NA	NA	NA	NA	1	NA	0	0	1	1	0	1	1	7	8	3	AA	CT	TT	CT	GT
